# Supplementary material for: Genome-Wide Association Mapping of Flowering and Ripening Periods in Apple
Source: Front Plant Sci. 2017 Nov 10;8:1923. doi: 10.3389/fpls.2017.01923 (PMC5686452; doi:10.3389/fpls.2017.01923)
Supplement: Supplementary file 9 [file TablesS1-S12.XLSX]

## Sheet: Table S1
Table S1. List of accessions genotyped with the Axiom®Apple 480 K array including their accession code, the name of the providing collection (Institute acronym), and their unique genotype identifying codes (FBUNQ) according to their duplicate code SSR profile (see for further details Urrestarazu et al., 2016). The colors are given for the sake of simplicity to more easily identify the collections.
Accession code	Institute acronym	Accession name	FBUNQ
X0778	INRA-ANGERS	Franc Bon Pommier	1
CRAW-0004	CRA-W	Belle-Fleur de Brabant	1
CRAW-0004-2	CRA-W	Belle-Fleur de Brabant	1
DCA_C78	UNIBO	Calera	2
1958156	NFC	Carrata	2
CZ_GE_0466	RBIPH	Bismarkovo	3
1970085	NFC	Maid of Kent	3
CZ_LD_0426	RBIPH	Heřmánkové	3
CRAW-0086	CRA-W	Bismarck	3
BAL085	SLU	Antonovka Obyknovennaja	4
BAL018	SLU	Antonovka Kamenichka	4
CRAW-0147	CRA-W	Antonowka	4
CRAW-0766	CRA-W	Pomme du Vieux Carra	4
BAL019	SLU	Antonovka Pamtorutka	5
DCA_L47	UNIBO	Calvilla Gialla	5
CZ_GE_0444	RBIPH	Antonovka	5
BAL020	SLU	Antonovka Polotora Funtovaja	5
CZ_GH_0455	RBIPH	Wealthy	6
CRAW-0837	CRA-W	Hâtive de Rosières	6
CZ_GF_0415	RBIPH	Evino	7
CRAW-0158	CRA-W	Hawthornden	7
1979159	NFC	Egremont Russet	8
X1349	INRA-ANGERS	Roxbury Russet	8
CRAW-1067	CRA-W	Egremont Russet	8
X1301	INRA-ANGERS	Calville Lombarts	9
CRAW-0657	CRA-W	Lombaerts Calville	9
CRAW-1166	CRA-W	Cox Lebeau	9
X8691	INRA-ANGERS	Api	10
CRAW-405	CRA-W	Api ?	10
X6468	INRA-ANGERS	Beauty of Bath	11
CRAW-0407	CRA-W	Beauty of Bath	11
X2646	INRA-ANGERS	Beacon	12
1957223	NFC	Potts' Seedling	14
CZ_BoM_0434	RBIPH	Krásné z Erfurtu	14
CZ_GE_0426	RBIPH	Pottovo	14
1957175	NFC	Annie Elizabeth	15
X9246	INRA-ANGERS	Tardive de Grosmagny	15
CZ_BC_0424	RBIPH	Mazánkův zázrak	15
CZ_LF_0427	RBIPH	Princ Albert	15
CRAW-1262	CRA-W	Annie Elysabeth	15
BAL054	SLU	Ontario	17
CZ_GP_0467	RBIPH	Ontario red	17
CZ_GS_0492	RBIPH	Ontario	17
1923050	NFC	John Standish	18
CRAW-1207	CRA-W	Reinette de Mons	18
1921008	NFC	Greenup's Pippin	19
CRAW-0155	CRA-W	Greenup's Pippin	19
1957226	NFC	Sanspareil	20
CRAW-0324	CRA-W	Barthélemy du Mortier	20
CRAW-0024	CRA-W	Reinette Baumann Falso	21
DCA_F23	UNIBO	Pum Sigula	21
X7197	INRA-ANGERS	Reinette Baumann	21
CZ_GH_0479	RBIPH	Baumannova reneta	21
CRAW-0618	CRA-W	Reinette Baumann	21
CRAW-0961	CRA-W	Reinette Dorée	21
CZ_GI_0442	RBIPH	Granátové svatodušní	22
X6918	INRA-ANGERS	Radoux	22
CRAW-0822	CRA-W	Radoux	22
CZ_LC_0411	RBIPH	Hlaváčkovo	23
BAL189	SLU	Oretorp	23
X8233	INRA-ANGERS	Petite Madeleine	24
DCA_C91	UNIBO	Di Luglio	24
CZ_GC_0412	RBIPH	Astrachán bílý	24
BAL087	SLU	Arvidsäpple	24
CRAW-0010	CRA-W	White Transparent	25
CZ_GD_0427	RBIPH	Skleněné žluté	25
X7200	INRA-ANGERS	Transparente Blanche	25
CZ_BA_0465	RBIPH	Olivka žolta	25
DCA_051	UNIBO	Alma Mela	25
DCA_092	UNIBO	Astrakan Bianco	25
DCA_107	UNIBO	Mela Gialla Senza Ruggine	25
CRAW-0008	CRA-W	Directeur Lesage	26
X1307	INRA-ANGERS	Directeur Lesage	26
CZ_LA_0043	RBIPH	Tajný rada	27
X1227	INRA-ANGERS	Fraise Géante d'Exposition	27
CZ_LA_0419	RBIPH	Sikulské	27
CRAW-0739	CRA-W	Sans Pareille Sossois	27
CRAW-0916	CRA-W	Pique Fleur	27
X2302	INRA-ANGERS	Reinette Bergamotte	28
CZ_LG_0412	RBIPH	Bergamotova reneta	28
X0048	INRA-ANGERS	Borowitsky	29
CZ_LH_0411	RBIPH	Borovinka	29
BAL144	SLU	Rodovitka	29
BAL164	SLU	Charlamovsky	29
CZ_GQ_0416	RBIPH	Růžové české	30
BAL086	SLU	Alexander	30
CRAW-0694	CRA-W	Grand Alexandre	30
X1646	INRA-ANGERS	Saint Germain	31
CRAW-0104	CRA-W	Calville Blanc d'Eté	31
X2731	INRA-ANGERS	Ingrid Marie	32
CZ_GI_475	RBIPH	Ingrid Marie	32
X1314	INRA-ANGERS	Gros Api	33
X9177	INRA-ANGERS	Jeanne d'Arc	35
CRAW-1046	CRA-W	Grand Duc de Baden	35
X8694	INRA-ANGERS	Belle de France	36
1973170	NFC	Crawley Beauty	36
CRAW-0065	CRA-W	Reine des Reinettes	37
X2640	INRA-ANGERS	Reine des Reinettes	37
X8740	INRA-ANGERS	Reinette de Versailles	38
CRAW-0253	CRA-W	Golden Reinette	38
X1235	INRA-ANGERS	Grosse Saint Clément	39
CRAW-0677	CRA-W	Pomme Orange	39
DCA_A95	UNIBO	Benoni	40
X1960	INRA-ANGERS	Benoni	40
2000087	NFC	Sandringham	41
CRAW-0606	CRA-W	Pomme Pirzou	41
CZ_GK_0410	RBIPH	Orleánská reneta	42
CRAW-1323	CRA-W	Reinette de Hollande	42
X7204	INRA-ANGERS	Colapuis	43
CRAW-1089	CRA-W	Colapuis	43
1957181	NFC	Gascoyne's Scarlet	45
X1560	INRA-ANGERS	Gascogne Scarlet	45
CZ_GF_0443	RBIPH	Gascoigneho šarlatové	45
CRAW-0423	CRA-W	Gascoyne's Scarlet	45
CRAW-0096	CRA-W	Reinette Etoilee	46
X1077	INRA-ANGERS	Reinette Étoilée	46
CZ_GI_0460	RBIPH	Hvězdnatá reneta	46
X8933	INRA-ANGERS	Baguette d'Été	47
CZ_GG_0438	RBIPH	Malinové hornokrajské	47
BAL053	SLU	Oberländer (Alnarps Rosmarin)	47
BAL056	SLU	Oranie	48
CZ_3DI_4197	RBIPH	Oraněnské	48
X9260	INRA-ANGERS	Belle Fille Orange	49
CZ_GH_0481	RBIPH	Berlepschova červená reneta	49
CRAW-0422	CRA-W	Baron de Berlepsch	49
X7202	INRA-ANGERS	Winter Banana	50
1921094	NFC	Winter Banana	50
2000075	NFC	Peasgood's Nonsuch	51
BAL122	SLU	Baneräpple	51
CZ_GG_0474	RBIPH	Peasgood Crimson	51
CRAW-0740	CRA-W	Peasgood's Nonsuch	51
CRAW-1108	CRA-W	Peasgood Non Such?	51
CZ_GE_0486	RBIPH	Cikánka	52
CRAW-0133	CRA-W	Zigeunerin	52
CZ_GF_0414	RBIPH	Elisonovo Oranžové	53
X1225	INRA-ANGERS	Ellison's Orange	53
X9116	INRA-ANGERS	Falquette	54
CZ_LA_0413	RBIPH	Královnino	54
CRAW-0623	CRA-W	Queen	54
CRAW-1376	CRA-W	Président de Fays du Monceau Type 1	54
CRAW-1379	CRA-W	Président de Fays du Monceau	54
DCA_C47	UNIBO	Rosmarina Bianca (MI)	55
X1894	INRA-ANGERS	Romarin Blanc	55
DCA_D47	UNIBO	Rosmarina Bianca (TN)	55
CZ_GS_0430	RBIPH	Zuccalmagliova reneta	56
CRAW-0999	CRA-W	Reinette Mouchetée - FAUX	56
X2656	INRA-ANGERS	Jonathan	57
BAL040	SLU	Jonathan	57
X2656-2	INRA-ANGERS	Jonathan	57
CRAW-0070	CRA-W	Calville des Prairies	58
X8705	INRA-ANGERS	Calville des Prairies	58
CRAW-0091	CRA-W	Gueule de Mouton	59
X8246	INRA-ANGERS	Gueule de Mouton	59
CZ_BB_0446	RBIPH	Malinové letní	60
BAL147	SLU	Bellefleur Kitajka	60
X1344	INRA-ANGERS	Reinette de Landsberg	61
CZ_GJ_0416	RBIPH	Landsberská reneta	61
CRAW-0624	CRA-W	Reinette de Landsberg	61
CRAW-1169	CRA-W	Calville Blanc de Vaulx	61
DCA_L07	UNIBO	Bianchi	62
X7201	INRA-ANGERS	Transparente de Croncels	62
CZ_GE_0488	RBIPH	Croncelské	62
CRAW-0753	CRA-W	Transparente de Croncels	62
X0522	INRA-ANGERS	Pomme d'Été Rougeur de Pêche	63
BAL058	SLU	Pfirsichroter Sommerapfel	63
X8244	INRA-ANGERS	Pouzaraque	64
CZ_GO_0424	RBIPH	Kandil Sinap	64
CRAW-0148	CRA-W	Kandil Sinap	64
X0972	INRA-ANGERS	Golden Delicious	65
X0972-1	INRA-ANGERS	Golden Delicious	65
X0972-10	INRA-ANGERS	Golden Delicious	65
X0972-12	INRA-ANGERS	Golden Delicious	65
X0972-13	INRA-ANGERS	Golden Delicious	65
X0972-14	INRA-ANGERS	Golden Delicious	65
X0972-15	INRA-ANGERS	Golden Delicious	65
X0972-2	INRA-ANGERS	Golden Delicious	65
X0972-3	INRA-ANGERS	Golden Delicious	65
X0972-4	INRA-ANGERS	Golden Delicious	65
X0972-5	INRA-ANGERS	Golden Delicious	65
X0972-6	INRA-ANGERS	Golden Delicious	65
X0972-7	INRA-ANGERS	Golden Delicious	65
X0972-8	INRA-ANGERS	Golden Delicious	65
X0972-9	INRA-ANGERS	Golden Delicious	65
1957241	NFC	Neild's Drooper	66
CZ_GM_0480	RBIPH	Elise Rathke	66
CRAW-0002	CRA-W	Belle-Fille	67
X6905	INRA-ANGERS	Belle Fille de l'Indre	67
BAL152	SLU	Maglemer	68
CZ_GG_0440	RBIPH	Maglemské	68
X0129	INRA-ANGERS	Reinette Ananas	69
DCA_078	UNIBO	Renetta Ananas	69
CZ_GI_0464	RBIPH	Hanigerovo	70
X1180	INRA-ANGERS	Reinette de Multhaupt	70
BAL106	SLU	Svanetorp	70
CZ_BoN_0424	RBIPH	Trevínské červené	71
DCA_048	UNIBO	Rosso Della Valle	71
CZ_GI_0446	RBIPH	Grahamovo	72
2000085	NFC	Royal Jubilee	72
CRAW-0365	CRA-W	Madame Colard	72
CZ_LI_0042	RBIPH	Třiblický granát	73
CRAW-0621	CRA-W	Rambour de Himbsel	73
1921015	NFC	Edward VII	74
CZ_GM_0468	RBIPH	Eduard VII.	74
DCA_I59	UNIBO	Aosta	74
X6136	INRA-ANGERS	Discovery	75
X4874	INRA-ANGERS	Api Étoile	76
CRAW-0653	CRA-W	Api Etoilée	76
CRAW-0025	CRA-W	Yellow Bellflower	77
DCA_A77	UNIBO	Belfiore Giallo (MI)	77
CZ_GO_0430	RBIPH	Krasokvět žlutý	77
CRAW-1258	CRA-W	Vieussart Doré	77
CRAW-0023	CRA-W	Marbrée de Watervliet	79
CZ_GS_0046	RBIPH	Watervlietské mramorované	79
BAL180	SLU	Aroma	80
CRAW-1080	CRA-W	Röd Aroma	80
CZ_GH_0043	RBIPH	Řehtáč soudkovitý	81
CRAW-0438	CRA-W	Balleau Jaune	81
BAL175	SLU	Röd Astrakan	82
DCA_C63	UNIBO	San Giovanni (FI)	82
CZ_GC_0410	RBIPH	Astrachán červený	82
X7199	INRA-ANGERS	Rose de Berne	83
CZ_LJ_0043	RBIPH	Mohelnice	83
CZ_GE_0468	RBIPH	Bernské růžové	83
CRAW-1021	CRA-W	Rose de Berne	83
1951341	NFC	London Pippin	84
X1206	INRA-ANGERS	Calville du Roi	84
CZ_GO_0468	RBIPH	Londýnské	84
CRAW-0887	CRA-W	London Pippin	84
CRAW-0136	CRA-W	Glockenapfel	85
CZ_GS_0428	RBIPH	Zvonkové	85
X7195	INRA-ANGERS	Pomme Cloche	85
CZ_LH_0426	RBIPH	Česká pochoutka	85
CZ_LC_0047	RBIPH	Olomoucké	86
2000049	NFC	Hormead Pearmain	86
CRAW-0106	CRA-W	Grosse de St Clément	87
DCA_E89	UNIBO	Mela Zamboni	87
X0667	INRA-ANGERS	Belle Louronnaise	87
CZ_LK_0041	RBIPH	Gloria Mundi	87
CRAW-0220	CRA-W	Belle du Bois	87
CRAW-0195	CRA-W	Reinette de Geer	89
X8734	INRA-ANGERS	Reinette de Geer	89
CRAW-0557	CRA-W	Pomme Frisque	89
CZ_GS_0478	RBIPH	Ušlechtilé žluté	90
CRAW-0587	CRA-W	Reinette Dorée Vanbreuse	90
X7198	INRA-ANGERS	Reinette de Champagne	91
X7198	INRA-ANGERS	Reinette de Champagne	91
CRAW-0141	CRA-W	Drap d'Or	92
X1682	INRA-ANGERS	Chailleux	92
CRAW-0140	CRA-W	Grenadier	93
X6354	INRA-ANGERS	Grenadier	93
BAL181	SLU	Filippa	94
CRAW-0362	CRA-W	Transparente de Croncels	94
CRAW-0041	CRA-W	Calville Blanc d'Hiver	95
DCA_A86	UNIBO	Calvilla (MI)	95
DCA_A89	UNIBO	Calvilla Bianca d'Inverno	95
X2437	INRA-ANGERS	Alkmène	96
X2437	INRA-ANGERS	Alkmène	96
CZ_GQ_0478	RBIPH	Strauwaldova parména	97
X9234	INRA-ANGERS	St Jacques St Chamond	98
1916009	NFC	Hoary Morning	98
CRAW-0043	CRA-W	Schöner von Nordhausen	99
CZ_GP_0427	RBIPH	Nordhausenské	99
CRAW-0196	CRA-W	Reinette de Lucas	100
X8735	INRA-ANGERS	Reinette de Lucas	100
DCA_A20	UNIBO	Rosa Mantovana (TN)	101
CZ_GG_0436	RBIPH	Mantovana	101
DCA_B20	UNIBO	Rosa di Caldaro	101
DCA_B35	UNIBO	Rosata Rossulina	101
X8384	INRA-ANGERS	Carmignole Musquée	102
1947376	NFC	Carmignolle	102
CRAW-0126	CRA-W	Président Van Dievoet	103
X7203	INRA-ANGERS	Cabarette	103
1920019	NFC	Stanway Seedling	104
CRAW-1178	CRA-W	Pomme Banane	104
CRAW-0018	CRA-W	Court-Pendu Doux	105
CRAW-0033	CRA-W	Court-Pendu Plat	105
CRAW-0034	CRA-W	Court-Pendu Gris	105
CZ_GO_0442	RBIPH	Krátkostopka královská	105
X9203	INRA-ANGERS	Court Pendu Rosa	105
CRAW-0834	CRA-W	Court-Pendu Plat	105
CRAW-0223	CRA-W	Gano	106
DCA_B96	UNIBO	Gambafina	106
BAL010	SLU	Rödluvan	107
CZ_GL_0454	RBIPH	Boikovo	108
X0691	INRA-ANGERS	Boiken	108
X2430	INRA-ANGERS	Calville St Sauveur	109
DCA_A84	UNIBO	Calvilla San Salvatore (MI)	109
X0421	INRA-ANGERS	Belle de Magni	110
1947310	NFC	Cellini	110
CRAW-0146	CRA-W	Président Roulin	111
X6917	INRA-ANGERS	Président Roulin	111
CRAW-0901	CRA-W	Pomme Biemar	112
CZ_GL_0430	RBIPH	Aderslébenský kalvil	113
X6206	INRA-ANGERS	Calville d'Adersleben	113
CZ_LD_0410	RBIPH	Ribstonský jadernáč	114
DCA_H29	UNIBO	Carla	114
CZ_GL_0044	RBIPH	Třtické bezejmenné	115
1946042	NFC	Maltster	115
CZ_GL_4100	RBIPH	Cornwallské hřebíčkové	116
1947116	NFC	Cornish Gilliflower	116
X2361	INRA-ANGERS	Reinette Clochard	118
CRAW-0698	CRA-W	Reinette Clochard	118
X2323	INRA-ANGERS	Reinette Dorée	122
X9190	INRA-ANGERS	Bonne Hotture	124
X9398	INRA-ANGERS	Grain d'Or des Charentes	125
CZ_GP_0477	RBIPH	Parkerovo	128
CZ_GU_0049	RBIPH	Rezáky	128
1978300	NFC	Lord Derby	129
CRAW-0685	CRA-W	Groninger Kroon	130
CRAW-0626	CRA-W	Gloire de Fauquemont	132
CRAW-0198	CRA-W	Keiing-Spaanse	133
X8412	INRA-ANGERS	Reinette Thouin	134
X8732	INRA-ANGERS	Reinette de Bordeaux	135
1946034	NFC	Flower of the Town	140
2000070	NFC	Mrs. Phillimore	141
1954026	NFC	Polly	143
CRAW-0642	CRA-W	Court-Pendu Sugny	148
CRAW-0769	CRA-W	Bedfordshire Foundling	148
1977204	NFC	Woodford	149
1953050	NFC	Histon Favourite	152
DCA_B03	UNIBO	Zazzari	160
DCA_071	UNIBO	Mela Gialla Ⅰ	161
CZ_GM_0414	RBIPH	Cox Orange Pipin	163
CRAW-1076	CRA-W	Cox's Orange Pippin Kummer	163
DCA_I17	UNIBO	Bela d' Barge	165
X8702	INRA-ANGERS	Bonnet de Comte	166
CRAW-0836	CRA-W	Melba	167
BAL048	SLU	Lundbytorp	168
X0700	INRA-ANGERS	Eri Sagarra	170
DCA_E46	UNIBO	Fior d'Acacia (PC)	171
DCA_025	UNIBO	Plattlederer	173
DCA_044	UNIBO	Puma Tenerella	175
CRAW-0134	CRA-W	Gelber Richard	176
CRAW-0448	CRA-W	Pomme de Sucre	178
X0942	INRA-ANGERS	Pomme Orange	179
CRAW-0461	CRA-W	Pomme des Ruelles	181
CRAW-0558	CRA-W	Pomme Buchet	181
CRAW-0959	CRA-W	Pomme des Ruelles	181
CRAW-1409	CRA-W	Pomme Dujardin	181
CRAW-0062	CRA-W	La Limbourgeoise	182
CRAW-1004	CRA-W	Charles Ross	182
X9122	INRA-ANGERS	Mignonnette	184
X9134	INRA-ANGERS	Vigne Royale	185
X4975	INRA-ANGERS	Pilette	190
1948233	NFC	Rose Double	192
DCA_088	UNIBO	Annurca	197
DCA_089	UNIBO	Annurca Rossa del Sud	197
DCA_B07	UNIBO	Dama	198
CZ_LG_0424	RBIPH	Gustavovo trvanlivé	200
X0468	INRA-ANGERS	Franc Roseau du Valais	202
DCA_B68	UNIBO	Melo Ferro (PD)	202
1924009	NFC	Nanny	203
DCA_A17	UNIBO	Meraviglia Rigotti	204
X1212	INRA-ANGERS	Châtaignier	205
X0698	INRA-ANGERS	Faro	205
X8199	INRA-ANGERS	Pomme de Glace	207
CRAW-1048	CRA-W	Karin Schneider	210
X9202	INRA-ANGERS	Calville Rayée de Remperheim	211
X0344	INRA-ANGERS	Bordes	216
X8737	INRA-ANGERS	Reinette de Plouerc	218
DCA_B29	UNIBO	Pum Rosa	227
DCA_D56	UNIBO	Lavina	228
X8237	INRA-ANGERS	Suzette	229
CZ_BB_0466	RBIPH	Podzvičinské	231
BAL146	SLU	Alice	233
X9195	INRA-ANGERS	Taffetas Blanc	234
BAL027	SLU	Early Red Bird	236
BAL160	SLU	Sylvia	238
BAL105	SLU	Suislepper	239
1957084	NFC	Canvada	241
X2318	INRA-ANGERS	Jolyne	242
X2318-2	INRA-ANGERS	Jolyne	242
X1853	INRA-ANGERS	Charles Ross	245
X4004	INRA-ANGERS	Yvette	246
CRAW-0808	CRA-W	Oury	248
CRAW-0827	CRA-W	Aventureuse	248
X8223	INRA-ANGERS	Platet	251
BAL188	SLU	Odin	252
X8713	INRA-ANGERS	Fenouillet de Ribours	255
CZ_GJ_0448	RBIPH	Medaille d´Or	256
X8381	INRA-ANGERS	Cagarlaou	258
CZ_GF_0485	RBIPH	Jaroslav Němec	261
1944005	NFC	Tewkesbury Baron	262
DCA_C21	UNIBO	Renetta di Grenoble	263
DCA_I38	UNIBO	Grenoble (TO)	263
CRAW-0885	CRA-W	Mosancelj	264
CZ_BA_0451	RBIPH	Malinové sloupenské	268
CZ_BB_0420	RBIPH	Vrchlické malinové	268
CZ_LD_0044	RBIPH	Malináč Vrchlického	268
CZ_LD_0421	RBIPH	Boháčovo	268
X8697	INRA-ANGERS	Belle Flavoise	270
X6471	INRA-ANGERS	Api Noir	271
X0849	INRA-ANGERS	Patul	273
CZ_GG_0420	RBIPH	Lužická muškátová reneta	277
CZ_BE_0429	RBIPH	Hornolužické muškátové	277
DCA_G65	UNIBO	Lusin	279
DCA_L03	UNIBO	Ros del Pover	279
CRAW-0281	CRA-W	Brownlee's Russet	281
X8247	INRA-ANGERS	Reinette de Seguin	283
BAL151	SLU	Katja	286
X9391	INRA-ANGERS	Coing du Cantal	288
CZ_GF_0467	RBIPH	Chelmsfordské	290
CZ_GF_0457	RBIPH	Hawthordenské	291
X8389	INRA-ANGERS	De Vendu L'Évêque	300
CZ_GF_0461	RBIPH	Hedvábné pozděkvěté	301
CRAW-0019	CRA-W	Fameuse	303
CZ_GJ_0440	RBIPH	Míšeň jaroměřská červená	304
X8693	INRA-ANGERS	Bébé Rose	306
X2316	INRA-ANGERS	Rouge de Claron	307
BAL195	SLU	Åkerö	308
X8703	INRA-ANGERS	Calville de Doue	312
X9437	INRA-ANGERS	Gewurtzluiken	315
X8743	INRA-ANGERS	Reinette Van Berk's	316
CRAW-0001	CRA-W	Marie-Joseph d'Othée	317
CRAW-0785	CRA-W	Jésuite Falso	317
DCA_I80	UNIBO	Rus d' Muslot	321
X2428	INRA-ANGERS	Bec d'Oie	323
1946088	NFC	Winter Marigold	324
X8972	INRA-ANGERS	Merveille de Vitry	326
DCA_090	UNIBO	Abbondanza	327
DCA_091	UNIBO	Abbondanza Rossa	327
X8203	INRA-ANGERS	Anisha Hosta	328
DCA_E72	UNIBO	Gelato Cola	330
X8200	INRA-ANGERS	Negu Sagarra	331
X8409	INRA-ANGERS	Reinette de Maurs	332
DCA_A92	UNIBO	Calvilla Rossa	333
DCA_H06	UNIBO	Mela Sassa d'Inverno	334
X1115	INRA-ANGERS	Rome Beauty	334
X8380	INRA-ANGERS	Cabusse	338
X9252	INRA-ANGERS	Cabarelle	340
X8386	INRA-ANGERS	Charlot	342
DCA_075	UNIBO	Appia (RT)	343
CZ_GO_0414	RBIPH	Karmelitská reneta	344
CZ_GO_0486	RBIPH	Mikulášovo	344
BAL068	SLU	Skovfoged	345
DCA_I47	UNIBO	Madama	347
DCA_E11	UNIBO	Lazzeruola	350
X8699	INRA-ANGERS	Belle-Fleur de Saint-Benoit	352
X8749	INRA-ANGERS	Rouget de Born	353
1957246	NFC	Mabbott's Pearmain	355
X8405	INRA-ANGERS	Nonpareil	357
CRAW-0987	CRA-W	Winston	360
CRAW-1386	CRA-W	Winston	360
DCA_B45	UNIBO	Rossa	361
X1291	INRA-ANGERS	Calville Rouge d'Hiver	361
DCA_I05	UNIBO	Mele Ubriache	361
CRAW-0186	CRA-W	Dorée de Tournai	362
X8710	INRA-ANGERS	Clarinette	363
CRAW-0138	CRA-W	Eneerd	365
BAL191	SLU	Pigeon	373
X2317	INRA-ANGERS	Racine	374
X2322	INRA-ANGERS	Friandise	378
DCA_F86	UNIBO	Mela Tellina	386
X9179	INRA-ANGERS	Belle de Tours	388
X8242	INRA-ANGERS	Vigneronne	391
DCA_A35	UNIBO	Mela Mezza Rosa	396
DCA_G23	UNIBO	Mela Cerina	396
DCA_E52	UNIBO	Decio	397
DCA_097	UNIBO	Paoluccia (LT)	398
X4616	INRA-ANGERS	Trélage	401
DCA_H14	UNIBO	Mela Maggiaiola	402
X8229	INRA-ANGERS	Petit Api	404
X8731	INRA-ANGERS	Reinette d'Anthezieux	405
DCA_033	UNIBO	Rous d'Borsetta	406
DCA_A56	UNIBO	Francesca (MI)	408
DCA_C53	UNIBO	Campanino (TN)	409
DCA_F05	UNIBO	Morello	410
DCA_E57	UNIBO	Durello di Forli'	411
X9118	INRA-ANGERS	Riot	412
DCA_C88	UNIBO	Baccalarisca	415
DCA_D90	UNIBO	Appiccadorza	415
X8256	INRA-ANGERS	De Bonde	416
X2953	INRA-ANGERS	Rose Douce	420
DCA_076	UNIBO	Mela Tosta	422
X8692	INRA-ANGERS	Barraude	424
X9097	INRA-ANGERS	Reinette Rouillante	425
X8746	INRA-ANGERS	Rose Rouge	428
X8724	INRA-ANGERS	Pomme Crotte	433
DCA_D28	UNIBO	Renetta Grigia di Torriana	435
DCA_032	UNIBO	Rous Giaiet	441
BAL059	SLU	Pirja	444
DCA_E82	UNIBO	Violetta	445
DCA_L61	UNIBO	Pum Rugin	448
X8508	INRA-ANGERS	Delicious	448
X8750	INRA-ANGERS	Ulmer Reinette	449
CZ_GG_0442	RBIPH	Malinové holovouské	452
DCA_E20	UNIBO	Pum Salam	455
X8718	INRA-ANGERS	Gazerau	457
X8236	INRA-ANGERS	Saint Michel	458
X8934	INRA-ANGERS	Beurrière	459
CRAW-0088	CRA-W	Eijsdener Klumpke	461
CRAW-0217	CRA-W	Sabot d'Eijsden Rouge	461
CRAW-0280	CRA-W	Pomme Tardive Houtier	461
BAL158	SLU	Stenkyrke	463
BAL178	SLU	Rosendals Vår	463
X0960	INRA-ANGERS	Pomme Noire	464
DCA_005	UNIBO	Spitzlederer	465
DCA_034	UNIBO	Edelroter	465
X8226	INRA-ANGERS	Vedette du Bearn	466
CRAW-0266	CRA-W	Stark Earliest	468
CRAW-1104	CRA-W	Pomme d'Août Rouge	468
X8414	INRA-ANGERS	Rouget	472
1929029	NFC	Broad-Eyed Pippin (of Bultitude)	473
X8212	INRA-ANGERS	Elizon	474
X9250	INRA-ANGERS	Louquotte	480
X9433	INRA-ANGERS	Maiapfel	481
BAL082	SLU	Snövit	483
BAL156	SLU	Ringstad	487
CRAW-0057	CRA-W	La Paix	488
CZ_GG_0444	RBIPH	Matčino	488
X6920	INRA-ANGERS	La Paix	488
CRAW-0913	CRA-W	Pomme du Labbé	488
1944004	NFC	Venus Pippin	489
CZ_GL_0472	RBIPH	Bramleyovo červené	490
X8411	INRA-ANGERS	Reinette Sanguine du Rhin	491
DCA_C44	UNIBO	Rambour Frank (MI)	493
X9259	INRA-ANGERS	Grosse Pomme du Marché	498
CRAW-0812	CRA-W	Cellini Falso	499
CRAW-0904-2	CRA-W	Jacques Lambert - FAUX	499
X9421	INRA-ANGERS	Champ Gaillard	505
BAL042	SLU	Kaneläpple	512
BAL043	SLU	Kaneläpple	512
X1552	INRA-ANGERS	Reinette Daniel	513
CZ_G2I_0440	RBIPH	Bratronické	515
CRAW-0413	CRA-W	Jérusalem	517
X0395	INRA-ANGERS	Alfred Jolibois	520
DCA_I33	UNIBO	Gris Canaviot	521
CRAW-1068	CRA-W	Esopus Spitzenburg	522
X8719	INRA-ANGERS	George Carpenter	523
CRAW-1174	CRA-W	Rouge de Malèves	526
CRAW-1328	CRA-W	Melrose	526
CRAW-0321	CRA-W	Reinette de Wattripont	530
CRAW-0322	CRA-W	Reinette du Mans	530
BAL057	SLU	Pepin Schafranovij	533
CRAW-0256	CRA-W	Belle et Bonne de Huy	534
CRAW-0282	CRA-W	Vondeling Troch	534
X1186	INRA-ANGERS	Ananas Rouge	537
BAL154	SLU	Mio	543
CZ_GM_0438	RBIPH	Čistecké lahůdkové	544
BAL024	SLU	Birgit Bonnier	545
1984001	NFC	Hocking's Green	549
CZ_G2D_0045	RBIPH	Worcester parména	550
X8739	INRA-ANGERS	Reinette de Raffray	553
X7358	INRA-ANGERS	Pépin Meunier	554
BAL033	SLU	Guldborg	559
BAL055	SLU	Opalescent	560
CZ_GU_0043	RBIPH	Mrázovo z Náhořan	561
DCA_D44	UNIBO	Commercio (FO)	562
DCA_C41	UNIBO	Commercio (MI)	562
1946108	NFC	Caroline	564
DCA_C65	UNIBO	Pum Giuan	565
DCA_L24	UNIBO	Gambefine Fine Lunghe	567
X7759	INRA-ANGERS	Pomme Fer	570
X1076	INRA-ANGERS	Pépin de Bourgueil	571
BAL161	SLU	Sävstaholm	573
BAL081	SLU	Silva	574
BAL022	SLU	Atlas	575
CRAW-0190	CRA-W	Norman's Pippin	577
CRAW-0661	CRA-W	Pépin d'Or	579
2000101	NFC	Wyken Pippin	582
DCA_B38	UNIBO	Sel. Idice No.2	587
X0710	INRA-ANGERS	Patte de Loup	589
X8706	INRA-ANGERS	Calville d'Ulzen	590
BAL097	SLU	Ivöäpple	592
CZ_GO_0433	RBIPH	Krásné z Hans	597
CRAW-0028	CRA-W	Lewis Incomparable	598
CRAW-0628	CRA-W	Fraise d'Holovous	598
X1064	INRA-ANGERS	Groseille	599
1953081	NFC	Devon Crimson Queen	601
BAL143	SLU	Prinsessäpple	602
BAL153	SLU	Mantet	603
X2783	INRA-ANGERS	Burgundy	605
X8698	INRA-ANGERS	Belle-Fille Normande	606
X8415	INRA-ANGERS	Teton de Demoiselle	621
CRAW-0020	CRA-W	Devonshire Quarrenden	622
1982266	NFC	Cooper's Seedling	624
CRAW-1329	CRA-W	Gloster	625
X8215	INRA-ANGERS	Petit Museau de Lièvre	626
X8715	INRA-ANGERS	Fleuritard Rouge	627
X8939	INRA-ANGERS	Jaunette d'Allondans	628
X1071	INRA-ANGERS	Reinette de Caux	629
X2320	INRA-ANGERS	Chaux	635
X1363	INRA-ANGERS	Calville d'Août	636
X8239	INRA-ANGERS	Entzea Sagarra	637
X8404	INRA-ANGERS	Michotte	640
X0380	INRA-ANGERS	Cravert Rouge	641
CRAW-0189	CRA-W	Melkappel	643
CZ_GD_0447	RBIPH	Viktorie raná	644
X8717	INRA-ANGERS	France Deliquet	645
X0640	INRA-ANGERS	Belle Fleur Krasnyi	652
X8392	INRA-ANGERS	Grosse de Saint-Clément	653
CZ_GC_0414	RBIPH	Astillisch	654
1924001	NFC	Maidstone Favourite	655
CZ_GE_0460	RBIPH	Albrechtovo	657
CZ_GG_0470	RBIPH	Oldenburg červený	658
X9436	INRA-ANGERS	De Noël	659
DCA_I88	UNIBO	Rus Cavallotta	662
CRAW-0923	CRA-W	Pomme de Waleffe	664
CRAW-1044	CRA-W	Tardive Volvert	664
CRAW-0183	CRA-W	Laxtons Superb	667
DCA_H80	UNIBO	Grassi Vino Cotto	669
DCA_029	UNIBO	Grossa Vino Rosso	669
DCA_G71	UNIBO	Gian d'Andre'	673
X8723	INRA-ANGERS	Pepino Jaune	674
CZ_GD_0465	RBIPH	Bezsemjanka Micurina	676
1979183	NFC	Reverend W. Wilks	679
X8751	INRA-ANGERS	Vernade	681
BAL142	SLU	Mölleskov	682
X0337	INRA-ANGERS	Cassou	689
CRAW-0130	CRA-W	Grimes Golden	691
CZ_GL_0456	RBIPH	Bláhův poklad	694
CZ_GP_0435	RBIPH	Národní	694
DCA_C13	UNIBO	Grenoble (PC)	697
DCA_E96	UNIBO	Runse' (TN)	697
X8738	INRA-ANGERS	Reinette de Pluvigné	699
X4898	INRA-ANGERS	French Crab	700
X8396	INRA-ANGERS	Jacquin	702
X2998	INRA-ANGERS	De L'Estre	704
CRAW-0188	CRA-W	Reinette Evagil	706
DCA_F74	UNIBO	Limoncella (TN)	708
X8201	INRA-ANGERS	Estirochia Sagarra	709
CZ_GN_0427	RBIPH	Hájkova muškátová reneta	714
CZ_GS_0466	RBIPH	Hájkova spur	714
CRAW-0205	CRA-W	Maréchal	721
CZ_LJ_0045	RBIPH	Malinové podzimní	722
X8726	INRA-ANGERS	Pomme Royale	727
1948021	NFC	Merchant Apple	729
CZ_GP_0485	RBIPH	Přeloučský šišák	730
CZ_LH_0423	RBIPH	Miletův špičák	730
X8398	INRA-ANGERS	Margil	732
X8218	INRA-ANGERS	Roumentine	733
1945025	NFC	Barchard's Seedling	734
1957230	NFC	Thomas Rivers	735
BAL074	SLU	Zhigulevskoe	737
CZ_GG_0042	RBIPH	Libovická oranžová reneta	743
CZ_GS_0496	RBIPH	Růžena Bláhová	743
1953048	NFC	Opetian	745
X1269	INRA-ANGERS	Reale d'Entraygues	748
BAL194	SLU	Tönnes	750
X0599	INRA-ANGERS	Pouzac	752
X0695	INRA-ANGERS	La Nationale	757
DCA_E86	UNIBO	Bella del Giardino	759
DCA_074	UNIBO	Zaniboni	759
X8220	INRA-ANGERS	Carrey	760
1949093	NFC	Margaret	761
CRAW-0734	CRA-W	Pomme Fraise	761
X8383	INRA-ANGERS	Calville Malingre	762
CZ_GN_0481	RBIPH	Jonas	765
CRAW-1054	CRA-W	Tardive d'Havelange	767
CZ_GD_0445	RBIPH	Viktorie červená	769
BAL190	SLU	Pederstrup	778
CZ_GI_0452	RBIPH	Herrenhutské	779
CZ_LG_0418	RBIPH	Halberstatské	779
DCA_A08	UNIBO	Oxiu	780
DCA_B11	UNIBO	Appio (TN)	780
DCA_E69	UNIBO	Gelato (CT)	780
CZ_GP_4101	RBIPH	Renet Simirenka	784
DCA_C32	UNIBO	Renetta Walder	784
X8742	INRA-ANGERS	Reinette Simirenko	784
CRAW-0206	CRA-W	Newtown Pippin	787
CRAW-0433	CRA-W	Lombaerts Calville Falso	788
DCA_111	UNIBO	Capo d'Asino 1	789
X2327	INRA-ANGERS	Belle Fille de St Feyre	793
1950058	NFC	Lemon Queen	794
CZ_GL_0428	RBIPH	Adamsova parména	795
CRAW-0523	CRA-W	Pomme Douce Rouge Leclerc-Bast.	809
CRAW-0679	CRA-W	Zoete Ermgaard	809
DCA_085	UNIBO	Gelata	810
DCA_E78	UNIBO	Zitella	810
DCA_G51	UNIBO	Cattiva	810
X8407	INRA-ANGERS	Pigeon de Jérusalem	812
1921011	NFC	Herring's Pippin	819
DCA_081	UNIBO	Mela Rosata	820
1929034	NFC	Taunton Cross	822
X8388	INRA-ANGERS	De Quint	826
1952182	NFC	Burr Knot	827
CRAW-0165	CRA-W	Clemens	852
1947039	NFC	Baker's Delicious	914
1921010	NFC	Charles Eyre	918
BAL148	SLU	Gyllenkroks Astrakan	921
CRAW-0221	CRA-W	Buckingham	925
X8227	INRA-ANGERS	Trompe Gelée	927
CRAW-0127	CRA-W	Sugar Loaf Pippin	928
X0036	INRA-ANGERS	Rose de Benauge	930
DCA_D74	UNIBO	Calimano	930
DCA_D74-2	UNIBO		930
CZ_NAH_0485	RBIPH	Janoušek	931
X8416	INRA-ANGERS	Transparente de Bois Guillaume	932
DCA_093	UNIBO	Bella Scarlatta	933
DCA_I73	UNIBO	Solie	935
DCA_008	UNIBO	Solie d'Cumiana	935
CRAW-1358	CRA-W	Viande	936
X4915	INRA-ANGERS	Red Dougherty	939
DCA_L14	UNIBO	Garola	940
CZ_GI_0456	RBIPH	Hubbardstonské	941
1957191	NFC	Ecklinville	950
X0600	INRA-ANGERS	Choureau	951
X1618	INRA-ANGERS	Calville Rouge du Mont Dore	963
X6172	INRA-ANGERS	Brusatte	1016
X8214	INRA-ANGERS	Monique Dubourg	1019
X6194	INRA-ANGERS	Barbe	1021
X6171	INRA-ANGERS	Bovarde	1036
CRAW-0118	CRA-W	Shöne von Fontenay	1054
CRAW-1160	CRA-W	Merveille du Parc	1101
CZ_BF_0411	RBIPH	Schwarzwaldenské	1103
CZ_LF_0423	RBIPH	Staročeské medové	1104
CZ_GQ_0412	RBIPH	Rederova reneta	1105
CZ_GI_0454	RBIPH	Harisovo růžové	1108
X6208	INRA-ANGERS	Reinette Parmentier	1111
1962016	NFC	Howgate Wonder	1237
BAL064	SLU	Samo	1335
1920020	NFC	Cornish Aromatic	1428
2000053	NFC	Keswick Codlin	1438
1946024	NFC	Golden Pippin	1441
BAL013	SLU	Villnäs Ananas	1457
BAL050	SLU	Make	1458
BAL066	SLU	Sariola	1459
BAL070	SLU	Socker-Miron	1460
BAL136	SLU	Vishnevoe	1461
BAL141	SLU	Kirkniemi	1462
BAL155	SLU	Risäter	1463
DCA_H24	UNIBO	Ceres	1483
X8149	INRA-ANGERS	Minnesota Crunch	1489
X9256	INRA-ANGERS	Reinette de Luneville	1512
X9407	INRA-ANGERS	Lavigne	1513
X9408	INRA-ANGERS	Martrange	1514
X8252	INRA-ANGERS	Mercier	1515
X1705	INRA-ANGERS	Bastien	1518
X0591	INRA-ANGERS	Canada Rouge	1520
CZ_GP_0469	RBIPH	Panenské české	1529
X0156	INRA-ANGERS	Gordain Churria	1552
X0342	INRA-ANGERS	Rouge d'Oriule	1553
X0352	INRA-ANGERS	Pomme Blanche d'Été	1554
X0404	INRA-ANGERS	Camuesa Verde	1555
X0585	INRA-ANGERS	Faurot	1556
X0666	INRA-ANGERS	Pomme Citron	1557
X0898	INRA-ANGERS	Marand Rouge	1558
X0968	INRA-ANGERS	Pomme Fougère	1559
X1095	INRA-ANGERS	Franklin	1560
X1176	INRA-ANGERS	Rambour	1561
X1556	INRA-ANGERS	Reinette de Breda Grise	1562
X1846	INRA-ANGERS	Belle de Mleiev	1563
X1982	INRA-ANGERS	Calville de Mleiev	1564
X2104	INRA-ANGERS	Gelade	1565
X2313	INRA-ANGERS	Berthier	1566
X2949	INRA-ANGERS	Béraud	1567
X4664	INRA-ANGERS	Rosavril	1568
X8202	INRA-ANGERS	Cuyonette	1569
X8209	INRA-ANGERS	Pomme de Sore	1570
X8211	INRA-ANGERS	Perregue	1571
X8222	INRA-ANGERS	Pomme St Jacques	1572
X8224	INRA-ANGERS	Cachao Sagarra	1573
X8228	INRA-ANGERS	Ribante	1574
X8232	INRA-ANGERS	Beausoleil	1575
X8238	INRA-ANGERS	Cabana Sagarra	1576
X8245	INRA-ANGERS	Baguette Violette	1577
X8249	INRA-ANGERS	Reinette Blanche de Beussent	1578
X8250	INRA-ANGERS	Trouvée de Desandon	1579
X8607	INRA-ANGERS	Reinette d'Hiver	1580
X8937	INRA-ANGERS	Rayotte	1581
X9078	INRA-ANGERS	Datte Violette	1582
X9080	INRA-ANGERS	Bondy de Vilbert	1583
X9089	INRA-ANGERS	Tarella	1584
X9090	INRA-ANGERS	La Longue	1585
X9100	INRA-ANGERS	Barbanche	1587
X9105	INRA-ANGERS	Meunier	1588
X9115	INRA-ANGERS	Mi-Août de Chaussan	1589
X9123	INRA-ANGERS	Blanche à Cuire	1590
X9124	INRA-ANGERS	Vierge du Pilat	1591
X9128	INRA-ANGERS	Colate	1592
X9130	INRA-ANGERS	Fer de Dolomieu	1593
X9135	INRA-ANGERS	Mirail	1594
X9148	INRA-ANGERS	Pomme de Commere	1595
X9151	INRA-ANGERS	Pomme de Quesme	1596
X9152	INRA-ANGERS	Pomme de Cimetière	1597
X9153	INRA-ANGERS	Pomme de Puits	1598
X9166	INRA-ANGERS	Merillon	1599
X9167	INRA-ANGERS	Pomme de Dolomieu	1600
X9171	INRA-ANGERS	Reinette de Provence	1601
X9176	INRA-ANGERS	Tête de Cheval	1602
X9185	INRA-ANGERS	Pacheroux	1603
X9186	INRA-ANGERS	Pigeon du Felgeadou	1604
X9191	INRA-ANGERS	Blanche de Baldenheim	1605
X9196	INRA-ANGERS	Fenouillet Anisé	1606
X9198	INRA-ANGERS	Saint Francois	1607
X9251	INRA-ANGERS	Fevrette	1611
X9257	INRA-ANGERS	Amadou	1613
X9266	INRA-ANGERS	Couard	1614
X9267	INRA-ANGERS	Nez de Chat	1615
X9389	INRA-ANGERS	Calville Rouge des Vignes	1616
X9394	INRA-ANGERS	Fenouillet Gris	1617
X9409	INRA-ANGERS	Orange d'Anjou	1618
X9411	INRA-ANGERS	Poire	1619
X9412	INRA-ANGERS	Ramane	1620
X9416	INRA-ANGERS	Roi Franc	1621
X9420	INRA-ANGERS	Cannelle Verte	1622
X9429	INRA-ANGERS	Reinette de Montbard	1623
X3714	INRA-ANGERS	Amère de Berthecourt	1624
DCA_H53	UNIBO	Virticchiaro	1630
DCA_066	UNIBO	Vignone	1631
DCA_094	UNIBO	Tonnorella	1632
DCA_027	UNIBO	Tinella	1633
DCA_117	UNIBO	Spennacchino	1634
DCA_H87	UNIBO	Sonalio	1635
DCA_B04	UNIBO	Sonadore	1636
DCA_113	UNIBO	Serpente	1637
DCA_D54	UNIBO	Sel. Marzabotto 1	1638
DCA_055	UNIBO	Sel. Monteromano 79	1639
DCA_B41	UNIBO	Sel Idice No.4	1640
DCA_H03	UNIBO	Scodellino	1642
DCA_I49	UNIBO	Sapis	1643
DCA_030	UNIBO	San Baril	1644
DCA_017	UNIBO	S.Giuseppe	1646
DCA_L39	UNIBO	Rus d'Tourinin	1648
DCA_D38	UNIBO	Ruggine (Roggia)	1649
DCA_L05	UNIBO	Rossi	1652
DCA_010	UNIBO	Rossa Manfenera	1653
DCA_B18	UNIBO	Rosa (FI)	1656
DCA_L31	UNIBO	Ros Tomasin	1657
DCA_I96	UNIBO	Ros Magior	1658
DCA_123	UNIBO	Renetta Rossa	1661
DCA_G01	UNIBO	Puppino Ferrarese	1665
DCA_079	UNIBO	Puma Rosa Bianca	1667
DCA_068	UNIBO	Puma Olio	1668
DCA_F13	UNIBO	Pum Tosc	1669
DCA_F18	UNIBO	Pum Bargnol	1670
DCA_B62	UNIBO	Pum Rusnein	1671
DCA_B46	UNIBO	Pum Ros	1672
DCA_C69	UNIBO	Pum Persegh	1673
DCA_A65	UNIBO	Pom Fer	1674
DCA_L59	UNIBO	Pum Darcucu	1675
DCA_L51	UNIBO	Pum d'Acacia	1676
DCA_I77	UNIBO	Pron	1677
DCA_031	UNIBO	Pomo Rosso Lillo	1679
DCA_022	UNIBO	Pomi Rosini	1680
DCA_E38	UNIBO	Pumella Brusca	1682
DCA_026	UNIBO	Pom Sandri	1683
DCA_G83	UNIBO	Pasarot	1684
DCA_G35	UNIBO	Nesta	1685
DCA_046	UNIBO	Muso di Bue	1686
DCA_G57	UNIBO	Moscarello	1687
DCA_C83	UNIBO	Miali	1688
DCA_039	UNIBO	Melo di Metzechi	1689
DCA_011	UNIBO	Mele Galliane	1690
DCA_F47	UNIBO	Mela Golden Simile di Villa Collemandina	1692
DCA_D79	UNIBO	Mela del Sangue	1693
DCA_D71	UNIBO	Mela Bastone	1694
DCA_D71-2	UNIBO	Mela Bastone	1694
DCA_G16	UNIBO	Mela Tardiva 1	1695
DCA_069	UNIBO	Mela Rozza	1696
DCA_122	UNIBO	Mela Rossa (Alessandro)	1697
DCA_A26	UNIBO	Mela Rosa (PD)	1698
DCA_A74	UNIBO	Mela del Giappone	1699
DCA_B93	UNIBO	Mela Donna	1700
DCA_108	UNIBO	Mela d'Autunno	1701
DCA_H75	UNIBO	Matan	1703
DCA_F65	UNIBO	Maiolino (PA)	1706
DCA_F65-2	UNIBO	Maiolino (PA)	1706
DCA_I44	UNIBO	Magnana d'Manavela	1707
DCA_G92	UNIBO	Magnana (TN)	1708
DCA_H50	UNIBO	Madonna	1709
DCA_I22	UNIBO	Losa d' Giaveno	1710
DCA_G85	UNIBO	Losa	1711
DCA_H20	UNIBO	Locale di Trento	1712
DCA_H62	UNIBO	Liscio di Cumiana	1713
DCA_L26	UNIBO	Gris d'la Composta	1714
DCA_B74	UNIBO	Gialla di Villa Collemandina	1715
DCA_I68	UNIBO	Gambe Fine Piatte	1717
DCA_D01	UNIBO	Foiassa	1719
DCA_B71	UNIBO	Ferro Cesio	1720
DCA_073	UNIBO	Eppia (IS)	1721
DCA_H12	UNIBO	Durella	1722
DCA_G10	UNIBO	Dunizza Gialla	1723
DCA_H27	UNIBO	Drei	1724
DCA_L95	UNIBO	Dolcino	1725
DCA_099	UNIBO	Dolce	1726
DCA_D93	UNIBO	Di Bonacardo	1727
DCA_H57	UNIBO	Delieggio	1728
DCA_I07	UNIBO	Conventina di Gubbio	1729
DCA_096	UNIBO	Cocoine	1730
DCA_G41	UNIBO	Cipolla	1731
DCA_119	UNIBO	Cavicchio di Levizzano	1732
DCA_120	UNIBO	Carle	1735
DCA_100	UNIBO	Carla Rossa	1736
DCA_L79	UNIBO	Cardinale	1737
DCA_L21	UNIBO	Carbone	1738
DCA_E25	UNIBO	Camaron	1740
DCA_B87	UNIBO	Calvilla (TO)	1741
DCA_B89	UNIBO	Calvilla Estiva	1742
DCA_009	UNIBO	Busiard	1743
DCA_G63	UNIBO	Bommino	1745
DCA_038	UNIBO	Binotta	1747
DCA_G37	UNIBO	Biancuccia	1748
DCA_I26	UNIBO	Bianc Brusc	1749
DCA_B80	UNIBO	Belfiore Trento (PD)	1750
DCA_D86	UNIBO	Baccaiana	1751
DCA_061	UNIBO	Appiona	1752
BAL001	SLU	Alka	1753
BAL003	SLU	Ella	1755
BAL005	SLU	Katinka	1756
BAL007	SLU	Kolinowskaya	1758
BAL008	SLU	Kronprins	1759
BAL011	SLU	Sultanat	1761
BAL012	SLU	Sawa	1762
BAL015	SLU	Zarya Alatau	1764
BAL016	SLU	Frida	1765
BAL017	SLU	Agra	1766
BAL021	SLU	Apelsinoe	1767
BAL023	SLU	Barchatnoje	1768
BAL026	SLU	Dronning Louise	1769
BAL028	SLU	Eir	1770
BAL030	SLU	Fredrik	1772
BAL034	SLU	Haugmann	1773
BAL035	SLU	Heta	1774
BAL036	SLU	Idunn	1775
BAL039	SLU	Jaspi	1776
BAL041	SLU	Juuso	1777
BAL044	SLU	Konsta	1778
BAL046	SLU	Lavia	1780
BAL047	SLU	Luke	1781
BAL049	SLU	Maikki	1782
BAL051	SLU	Nanna	1783
BAL052	SLU	Oberle	1784
BAL060	SLU	Rescue	1785
BAL062	SLU	Råby Rubin	1787
BAL063	SLU	Rött ananas (Roter Ananas)	1788
BAL065	SLU	Sandra	1789
BAL067	SLU	Siv	1790
BAL069	SLU	Slava Petersburg	1791
BAL072	SLU	Vitgylling	1792
BAL073	SLU	Westland	1793
BAL075	SLU	Ölands Kungsäpple	1794
BAL076	SLU	Sjögesta Pippin	1795
BAL077	SLU	Alro	1796
BAL078	SLU	Ilga	1797
BAL079	SLU	Kavlås	1798
BAL080	SLU	Linnes Äpple	1799
BAL083	SLU	Stars	1800
BAL088	SLU	Carrol	1801
BAL090	SLU	Farmors Juläpple	1803
BAL091	SLU	Förlovningsäpple	1804
BAL093	SLU	Grågylling	1806
BAL094	SLU	Hanaskog	1807
BAL095	SLU	Hedenlunda	1808
BAL096	SLU	Hugoäpple	1809
BAL098	SLU	Kesäter	1810
BAL099	SLU	Kramforsäpple	1811
BAL100	SLU	Melonkalvill	1812
BAL101	SLU	Mälsåker	1813
BAL102	SLU	Norrviken	1814
BAL103	SLU	Sandbergs Röda	1815
BAL104	SLU	Sparreholm	1816
BAL109	SLU	Arona	1819
BAL110	SLU	Olga	1820
BAL111	SLU	Bersis	1821
BAL112	SLU	Iedzenu	1822
BAL113	SLU	Raja	1823
BAL114	SLU	Rigas Rozabele	1824
BAL115	SLU	Transparente Blanche (Stubbaröd)	1825
BAL116	SLU	Ausma	1826
BAL118	SLU	Stinas äpple	1827
BAL119	SLU	Zimnaya Krasavica	1828
BAL120	SLU	Brunnsäpple, Hallands	1829
BAL121	SLU	Annas Hulta	1830
BAL124	SLU	Boäpple	1831
BAL125	SLU	Kestrel	1832
BAL127	SLU	Vara	1833
BAL129	SLU	Breakey	1835
BAL130	SLU	Collet	1836
BAL131	SLU	Heyer12	1837
BAL132	SLU	Norland	1838
BAL133	SLU	Parkland	1839
BAL134	SLU	Patterson	1840
BAL135	SLU	Trail	1841
BAL137	SLU	Severnij Sinap	1842
BAL140	SLU	Drejeaeble	1843
BAL145	SLU	Värmlands Sötäpple	1844
BAL149	SLU	Hannaäpple	1845
BAL150	SLU	Huvitus	1846
BAL157	SLU	Spässerud	1847
BAL159	SLU	Sukkertop	1848
BAL162	SLU	Trogsta	1849
BAL163	SLU	Vittsjöäpple	1850
BAL165	SLU	Stärringeäpple Karin	1851
BAL166	SLU	Sörmlands	1852
BAL167	SLU	Valldaäpple	1853
BAL168	SLU	Veseäpple	1854
BAL169	SLU	Aspa	1855
BAL170	SLU	Domö Favorit	1856
BAL171	SLU	Fullerö	1857
BAL172	SLU	Josefiner	1858
BAL174	SLU	Larsmässeäpple	1860
BAL176	SLU	Nyckelby	1861
BAL177	SLU	Rosendals Klar	1862
BAL179	SLU	Göteborgs Flickäpple	1863
BAL182	SLU	Flädie	1864
BAL185	SLU	Himmelstalund	1865
BAL192	SLU	Röd Torstein	1867
BAL196	SLU	Hampus	1868
BAL197	SLU	Drakenberg	1869
1905004	NFC	Ard Cairn Russet	1870
1905005	NFC	Gibbon's Russet	1871
1916006	NFC	Beeley Pippin	1872
1920009	NFC	Lord Stradbroke	1873
1920012	NFC	Forge	1874
1920016	NFC	Harvey	1875
1920017	NFC	Schoolmaster	1876
1920027	NFC	Nolan Pippin	1877
1921002	NFC	Millet	1878
1921018	NFC	May Queen	1879
1921019	NFC	Autumn Pearmain	1880
1921083	NFC	Feltham Beauty	1881
1921087	NFC	Climax	1882
1921088	NFC	Cambusnethan Pippin	1883
1922019	NFC	Oaken Pin (of Taylor)	1884
1922040	NFC	Early Strawberry (of Great Malvern)	1885
1923011	NFC	Carlisle Codlin (of Bultitude)	1886
1923078	NFC	Fillingham Pippin	1887
1923112	NFC	Stobo Castle	1888
1924005	NFC	Scilly Pearl	1889
1924010	NFC	Cottenham Seedling	1890
1924021	NFC	Cutler Grieve	1891
1924033	NFC	George Neal	1892
1924057	NFC	Bushey Grove	1893
1926034	NFC	S.T. Wright	1895
1927070	NFC	Sowman's Seedling	1896
1928002	NFC	Maggie Grieve	1897
1928011	NFC	Thorpe's Peach	1898
1928018	NFC	Morley's Seedling	1899
1929036	NFC	New Bess Pool	1900
1930020	NFC	Summer Golden Pippin	1901
1930035	NFC	Ingall's Pippin	1902
1930039	NFC	Green Harvey	1903
1930040	NFC	Cockett's Red	1904
1930060	NFC	Northland Seedling	1905
1931012	NFC	Peche Melba	1906
1931013	NFC	William Peters	1907
1932004	NFC	Colonel Yate	1908
1932005	NFC	John Divers	1909
1933012	NFC	Sam Young	1910
1934027	NFC	Chorister Boy	1911
1935006	NFC	Bascombe Mystery	1912
1935047	NFC	Young's Pinello	1913
1936026	NFC	Ruby (Seabrook)	1914
1937010	NFC	Duck's Bill	1915
1938003	NFC	Cleeve	1916
1938005	NFC	Hood's Supreme	1917
1941007	NFC	Easter Orange	1918
1941017	NFC	Curl Tail	1919
1941019	NFC	Forester	1920
1941025	NFC	Crawley Reinette	1921
1942003	NFC	Tinsley Quince	1922
1942006	NFC	D'Arcy Spice	1923
1942029	NFC	Pickering's Seedling	1924
1942035	NFC	Beauty of Moray	1925
1943003	NFC	West View Seedling	1926
1943009	NFC	Burr Knot	1927
1943020	NFC	Bridgewater Pippin (of Cheal)	1928
1944008	NFC	Star of Devon	1929
1944013	NFC	June Crewdson	1930
1944018	NFC	Fairie Queen	1931
1944023	NFC	Forty Shilling	1932
1944040	NFC	Jennifer	1933
1944056	NFC	Margaret Taylor	1934
1945001	NFC	Storey's Seedling	1935
1945014	NFC	May Beauty	1936
1945036	NFC	Mareda	1937
1945049	NFC	Corry's Wonder	1938
1945063	NFC	Jennifer Wastie	1939
1945128	NFC	Burn's Seedling	1941
1945130	NFC	Stoke Edith Pippin	1942
1945150	NFC	Lamb Abbey Pearmain	1943
1945186	NFC	Fearn's Pippin	1944
1945189	NFC	Kilkenny Pearmain	1945
1945192	NFC	Knobby Russet	1946
1945193	NFC	Queen Caroline	1947
1946006	NFC	Pine Apple Russet	1948
1946014	NFC	Mary Barnett	1949
1946023	NFC	Golden Knob	1950
1946043	NFC	Brown's Seedling	1951
1946091	NFC	Holland Pippin	1952
1946104	NFC	Dewdulip Seedling	1953
1947008	NFC	Eastbourne Pippin	1954
1947031	NFC	Rock (Lanarkshire)	1955
1947046	NFC	Morris's Russet	1956
1947080	NFC	Rathe Ripe	1957
1947193	NFC	Konigin Sophiensapfel	1958
1947235	NFC	Hog's Snout	1959
1947345	NFC	Martin Becker	1960
1947454	NFC	Castle Major	1961
1947480	NFC	Montfort	1962
1947508	NFC	Moore's Seedling	1963
1947512	NFC	Shoreditch White	1964
1948005	NFC	Lucombe's Pine	1965
1948022	NFC	Downton Pippin	1966
1948025	NFC	Brown Kenting	1967
1948032	NFC	Melmoth	1969
1948163	NFC	Monk's Golden Pippin	1970
1948508	NFC	Hunt's Duke of Gloucester	1971
1948705	NFC	Granny Giffard	1972
1948737	NFC	Topaz	1973
1948746	NFC	Hapsburg	1974
1948761	NFC	Wayside	1975
1949022	NFC	Breedon Pippin	1976
1949072	NFC	Lady Isabel	1977
1949092	NFC	Crimson Queening	1978
1949095	NFC	Elmore Pippin	1979
1949096	NFC	Longney Russet	1980
1949189	NFC	Paroquet	1982
1949205	NFC	Dockney	1983
1949206	NFC	Strippy	1984
1949207	NFC	Barnhill Pippin	1985
1949209	NFC	Kemp	1986
1949214	NFC	Old Somerset Russet	1987
1949221	NFC	Summer John	1988
1949222	NFC	Ballyfatten	1989
1949223	NFC	Lord Lennox (Finzi)	1990
1949272	NFC	Lass o' Gowrie	1991
1949276	NFC	Scotch Dumpling	1992
1949288	NFC	Early Julyan	1993
1949291	NFC	Laxton's Rearguard	1994
1949292	NFC	Laxton's Reward	1995
1950002	NFC	Sussex Mother	1996
1950042	NFC	Stoke Allow	1997
1950067	NFC	Saint Albans Pippin	1998
1950070	NFC	Prince Edward	1999
1950071	NFC	Thompson's Apple	2000
1950072	NFC	Golden Royal	2001
1950074	NFC	Munster Tulip	2002
1950079	NFC	Eight Square	2003
1950083	NFC	Cissy	2004
1950085	NFC	Maclean's Favourite	2005
1950132	NFC	Carnet	2006
1950299	NFC	Brenchley Pippin	2007
1950303	NFC	Leonard Lush	2008
1951148	NFC	Admiral	2009
1951224	NFC	Longstart	2010
1951242	NFC	Brighton	2011
1952054	NFC	Bedminster Pippin	2012
1952055	NFC	Gilliflower of Gloucester	2013
1953054	NFC	Martin's Kernel	2014
1953055	NFC	Delectable	2015
1953056	NFC	Wickham Green	2016
1953104	NFC	Caudal Market	2017
1953137	NFC	Dillington Beauty	2018
1953141	NFC	Welcome	2019
1953142	NFC	Symond's Winter	2020
1953149	NFC	Benseman's Seedling	2021
1953165	NFC	Fromme Scab Resistant	2022
1954008	NFC	Benenden Early	2023
1955024	NFC	Pitmaston Pine Apple	2024
1955077	NFC	Box Apple	2025
1955078	NFC	Cornish Honeypin	2026
1955143	NFC	Sissons's Worksop Newtown	2027
1957165	NFC	Victory	2028
1957176	NFC	Lord Hindlip	2029
1957178	NFC	Alfriston	2030
1957180	NFC	Frogmore Prolific	2031
1957183	NFC	Joybells	2032
1957188	NFC	Cox's Pomona	2033
1957196	NFC	John Waterer	2034
1957208	NFC	Ben's Red	2035
1957209	NFC	Bess Pool	2036
1957227	NFC	Scarlet Pearmain	2037
1957235	NFC	Foster's Seedling	2038
1957264	NFC	Bedwyn Beauty	2039
1957265	NFC	Clark's Seedling	2040
1957270	NFC	Shoesmith	2041
1957273	NFC	Bramshott Rectory	2042
1958022	NFC	Nelson's Favourite	2043
1958023	NFC	Port Allen Russet	2044
1960042	NFC	Eynsham Challenger	2045
1960044	NFC	Sergeant Peggy	2046
1961047	NFC	Robert Blatchford	2047
1961097	NFC	Robin Pippin	2048
1962002	NFC	Thoday's Quarrenden	2049
1962033	NFC	Lodgemore Nonpareil	2050
1962081	NFC	Nancy Jackson	2051
1964001	NFC	Moss's Seedling	2052
1964065	NFC	Nonsuch Park	2053
1965004	NFC	Fred Webb	2054
1965012	NFC	Lady Hollendale	2055
1967082	NFC	Warden	2056
1967083	NFC	Weight	2057
1970001	NFC	Aldwick Beauty	2058
1972082	NFC	Florence Bennett	2059
1974074	NFC	Alastair Cannon-White	2060
1974496	NFC	Unnamed	2061
1975009	NFC	Joaneting	2062
1975301	NFC	Arthur Turner	2063
1977068	NFC	Redstart	2064
1977161	NFC	Saint Edmund's Pippin	2065
1978366	NFC	Unnamed	2066
1979124	NFC	White Quarrenden	2067
1979157	NFC	Chivers Delight	2068
1980069	NFC	I.B. Reid	2069
1981147	NFC	Unnamed	2070
1981148	NFC	Old Rock Pippin	2071
1982282	NFC	Strawberry Pippin	2072
1983076	NFC	Proctor's Seedling	2073
1983092	NFC	Mother (Taylor)	2074
1984002	NFC	Rough Pippin (Cornwall)	2075
1984104	NFC	Unnamed	2076
1992014	NFC	Craggy's Seedling	2077
1992015	NFC	Worcester Woodsil	2078
1994017	NFC	Herefordshire Russet	2079
1994023	NFC	Harling Hero	2080
1998014	NFC	Ambro	2081
1999006	NFC	Berna	2082
1999033	NFC	Tukker	2083
1999038	NFC	Blackmoor's Upright	2084
1999080	NFC	Hunt's Early	2085
1999087	NFC	Sunrise	2086
1999088	NFC	Tommy Knight	2087
2000026	NFC	Christmas Pearmain	2089
2000030	NFC	Domino	2090
2000039	NFC	Golden Spire	2091
2000041	NFC	Grantonian	2092
2000051	NFC	Irish Peach	2093
2000052	NFC	Kentish Quarrenden	2094
2000054	NFC	King Albert	2095
2000066	NFC	Mary Green	2096
2000073	NFC	Norfolk Beauty	2097
2000078	NFC	Pitmaston Russet Nonpareil	2098
2000083	NFC	Rivers' Early Peach	2099
2000084	NFC	Ross Nonpareil	2100
2000086	NFC	Saint Martin's	2101
2000089	NFC	September Beauty	2102
2000090	NFC	Stirling Castle	2103
2000093	NFC	Surprise (Veitch)	2104
2000094	NFC	Thorle Pippin	2105
2000100	NFC	Winter Quarrenden	2106
2001025	NFC	Amber	2107
CRAW-0014	CRA-W	Holaart Doux	2108
CRAW-0029	CRA-W	Speeckaert Appel	2109
CRAW-0030	CRA-W	Saint-Bernard	2110
CRAW-0038	CRA-W	Reinette de la Dief	2111
CRAW-0044	CRA-W	Pigeonnet	2112
CRAW-0051	CRA-W	Pépin d'Or de Bovelingen	2113
CRAW-0055	CRA-W	Reinette de Grez-Doiceau	2114
CRAW-0061	CRA-W	Souvenir d'Etichove	2115
CRAW-0105	CRA-W	Godelieve Hegmans	2116
CRAW-0110	CRA-W	Antonowka Safran	2117
CRAW-0114	CRA-W	Céres	2118
CRAW-0128	CRA-W	Keiing	2119
CRAW-0132	CRA-W	Mac Intosh Falso	2120
CRAW-0153	CRA-W	Court-Pendu Noir	2121
CRAW-0204	CRA-W	Leboulle	2125
CRAW-0226	CRA-W	Laubain n°1	2126
CRAW-0227	CRA-W	Laubain n°2	2127
CRAW-0228	CRA-W	Semis Laubain	2128
CRAW-0244	CRA-W	Leclercq n°3	2129
CRAW-0249	CRA-W	Reinette Parmentier	2130
CRAW-0286	CRA-W	Spéche	2132
CRAW-0306	CRA-W	Pomme Obus Vivier	2133
CRAW-0310	CRA-W	Bon-Pommier Nouveau	2134
CRAW-0318	CRA-W	Golden Kroon	2135
CRAW-0319	CRA-W	Miel d'Acren	2136
CRAW-0329	CRA-W	Reinette Tardive du Château	2137
CRAW-0330	CRA-W	Multhaupt's Reinette	2138
CRAW-0331	CRA-W	Blanc Braibant	2139
CRAW-0332	CRA-W	Gris Cou	2140
CRAW-0333	CRA-W	Jean-Jacques	2141
CRAW-0345	CRA-W	Jean Hardy	2142
CRAW-0419	CRA-W	Semis Louette	2143
CRAW-0432	CRA-W	Winterperzikappel	2145
CRAW-0434	CRA-W	Grosse Reinette Transparente Lebeau	2146
CRAW-0434-2	CRA-W	Grosse Reinette Transparente Lebeau	2146
CRAW-0450	CRA-W	Pomme de Douce	2147
CRAW-0454	CRA-W	Semis Bournonville	2148
CRAW-0459	CRA-W	Pomme-Poire	2149
CRAW-0462	CRA-W	Reinette Verbraeck	2150
CRAW-0466	CRA-W	Coupette	2151
CRAW-0470	CRA-W	Pomme Côtelée Nisol	2153
CRAW-0487	CRA-W	Pomme de Côtes Simple	2154
CRAW-0490	CRA-W	Pomme de Marchau	2155
CRAW-0504	CRA-W	Court-Pendu Henry	2156
CRAW-0505	CRA-W	Tequenne	2157
CRAW-0511	CRA-W	Rambour Toussaint	2158
CRAW-0513	CRA-W	Pomme Fraise	2159
CRAW-0524	CRA-W	Pomme Rouge Schyns	2160
CRAW-0525	CRA-W	Pomme Douce Schyns	2161
CRAW-0526	CRA-W	Pomme Douce Bruwier	2162
CRAW-0528	CRA-W	Delincée	2163
CRAW-0529	CRA-W	Pommier Tombé Desaive	2164
CRAW-0543	CRA-W	Reinette Michiels	2165
CRAW-0548	CRA-W	Spéche Falso	2166
CRAW-0563	CRA-W	Pomme Olivet	2167
CRAW-0593	CRA-W	Bouillenne	2169
CRAW-0595	CRA-W	Belle Fontaine	2170
CRAW-0620	CRA-W	Pater Van der Elze	2171
CRAW-0631	CRA-W	Reinette Struel	2172
CRAW-0632	CRA-W	Reinette de Crugie	2173
CRAW-0633	CRA-W	Reinette de Cuzy	2174
CRAW-0636	CRA-W	Hâtive de Belquerau	2175
CRAW-0638	CRA-W	Pomme Gare Gembloux	2176
CRAW-0639	CRA-W	Malus Stationis 1	2177
CRAW-0640	CRA-W	Malus Stationis 2	2178
CRAW-0641	CRA-W	Reinette Verte Gillet	2179
CRAW-0651	CRA-W	Saint-Omer	2181
CRAW-0658	CRA-W	Tuinzoet	2182
CRAW-0659	CRA-W	Zoete Rebbeling	2183
CRAW-0666	CRA-W	Rosappel	2185
CRAW-0667	CRA-W	Pomme Rose	2186
CRAW-0670	CRA-W	Koningszoet	2187
CRAW-0672	CRA-W	Roggeappel	2188
CRAW-0673	CRA-W	Zoete Bloemee	2189
CRAW-0675	CRA-W	Leo Appel	2190
CRAW-0676	CRA-W	Jasapel	2191
CRAW-0682	CRA-W	Dijkmanszoet	2193
CRAW-0684	CRA-W	Kaneelzoet	2194
CRAW-0684-2	CRA-W		2194
CRAW-0686	CRA-W	Peterselie Appel	2195
CRAW-0718	CRA-W	Pomme Ronvaux José	2196
CRAW-0722	CRA-W	Pomme de Saint-Jean	2197
CRAW-0736	CRA-W	Délices de Beignée	2198
CRAW-0737	CRA-W	Reinette du Ham	2199
CRAW-0755	CRA-W	Rosalie	2200
CRAW-0761	CRA-W	Belle et Bonne	2202
CRAW-0771	CRA-W	Bleue	2203
CRAW-0773	CRA-W	Maurtinée	2204
CRAW-0775	CRA-W	Gueule de Mouton?	2205
CRAW-0777	CRA-W	Pomme de Paradis	2206
CRAW-0784	CRA-W	Douce	2208
CRAW-0797	CRA-W	Blanche Bourdouxhe	2209
CRAW-0800	CRA-W	Jonlet	2210
CRAW-0801	CRA-W	Large Mouche Douce	2211
CRAW-0806	CRA-W	Muscadet de Dieppe	2213
CRAW-0823	CRA-W	Pomme Douce Colson 1	2214
CRAW-0825	CRA-W	Baziles	2216
CRAW-0826	CRA-W	Picard	2217
CRAW-0839	CRA-W	Saint-Victor	2218
CRAW-0844	CRA-W	Reinette Blanche	2220
CRAW-0847	CRA-W	Pomme de l'Etang	2221
CRAW-0856	CRA-W	Jaune de Suzeril	2223
CRAW-0863	CRA-W	Copette	2224
CRAW-0864	CRA-W	Pomme Douce Dubois	2225
CRAW-0921	CRA-W	Gueule de Mouton Blanche	2229
CRAW-1052	CRA-W	Ickse	2235
CRAW-1060	CRA-W	Pomme Vandenhaute	2236
CRAW-1157	CRA-W	Reinette César	2240
CRAW-1162	CRA-W	Type Pépin d'Or - FAUX	2242
CRAW-1167	CRA-W	Othée Rouge	2243
CRAW-1252	CRA-W	Reinette Rochez	2245
CRAW-1271	CRA-W	Blanche de Famenne	2249
CRAW-1426	CRA-W	Pomme Myrtille	2255
CRAW-1847	CRA-W	Tête de Cheval	2256
CRAW-1848	CRA-W	Hausäpfel	2257
CZ_BA_0453	RBIPH	Vinné hřebíčkové	2258
CZ_BA_0467	RBIPH	Vysoká nad Jizerou	2260
CZ_BB_0412	RBIPH	Mastná	2261
CZ_BB_0424	RBIPH	Prostřední	2263
CZ_BB_0428	RBIPH	Přední	2264
CZ_BB_0434	RBIPH	Panenské veliké	2265
CZ_BB_0436	RBIPH	Otcovo	2266
CZ_BB_0438	RBIPH	Zadní	2267
CZ_BB_0442	RBIPH	Nathusiovo	2268
CZ_BB_0458	RBIPH	Šarlatová parména	2269
CZ_BB_0460	RBIPH	Kouřimský kropenáč	2270
CZ_BB_0462	RBIPH	Šovari Daru	2271
CZ_BC_0458	RBIPH	Sonderskow	2272
CZ_BE_0419	RBIPH	Okrouhlá	2273
CZ_BE_0423	RBIPH	Vernéřovické tmavé	2274
CZ_BE_0425	RBIPH	Lipnice malá	2275
CZ_BH_0427	RBIPH	Štětínské červené	2276
CZ_BH_0430	RBIPH	Červené podzimní	2277
CZ_BH_0458	RBIPH	Jadernička moravská červená	2278
CZ_BH_0467	RBIPH	Horal	2279
CZ_BH_0472	RBIPH	Kmenotvorná	2280
CZ_BJ_0439	RBIPH	Zlepšené panenské	2281
CZ_BoN_0421	RBIPH	Moravcovo	2283
CZ_BoN_0429	RBIPH	Trat. Laze	2284
CZ_BoN_0445	RBIPH	Stružnické	2285
CZ_GC_0420	RBIPH	Bezjaderné	2286
CZ_GC_0430	RBIPH	Červencové	2287
CZ_GC_0462	RBIPH	Ijunskoe ranee	2288
CZ_GC_0474	RBIPH	Lemoenovo	2289
CZ_GC_0480	RBIPH	Malvazinka	2290
CZ_GD_0463	RBIPH	Božena Němcová	2291
CZ_GE_0048	RBIPH	Kirchwaldenské	2292
CZ_GE_0412	RBIPH	Libovické muškátové	2293
CZ_GE_0498	RBIPH	Clawtenbrunské	2294
CZ_GF_0459	RBIPH	Hetlina	2295
CZ_GF_0473	RBIPH	Jan Říha	2296
CZ_GF_0481	RBIPH	Jadernička moravská	2297
CZ_GF_0495	RBIPH	Košíkové	2298
CZ_GF_0499	RBIPH	Kalvil bílý podzimní	2299
CZ_GG_0048	RBIPH	Limburské	2300
CZ_GG_0458	RBIPH	Markova reneta	2301
CZ_GG_4102	RBIPH	Red Baron	2302
CZ_GH_0463	RBIPH	Žďárské úrodné	2303
CZ_GH_0489	RBIPH	Bohušovické	2304
CZ_GI_0428	RBIPH	Feyův rekord	2305
CZ_GI_0494	RBIPH	Jantarnoe	2306
CZ_GJ_0046	RBIPH	Königsteinské	2307
CZ_GK_0412	RBIPH	Proche	2308
CZ_GK_0474	RBIPH	Sedmihradské modré	2309
CZ_GL_0042	RBIPH	Táborita	2310
CZ_GL_0464	RBIPH	Bláhovo Libovické	2311
CZ_GL_0482	RBIPH	Bláhovo pozděkvěté	2312
CZ_GM_0440	RBIPH	Červené tvrdé	2313
CZ_GN_0431	RBIPH	Hladíkovo přeúrodné	2314
CZ_GN_0433	RBIPH	Hrubý	2315
CZ_GN_0453	RBIPH	Chodské	2316
CZ_GN_0487	RBIPH	Junnaja sonata	2317
CZ_GN_0489	RBIPH	Jonas Hanes	2318
CZ_GO_0436	RBIPH	Kachovskoe	2319
CZ_GO_0496	RBIPH	Mendel	2320
CZ_GP_0473	RBIPH	Petr Broich	2321
CZ_GQ_0468	RBIPH	Sudetská reneta	2322
CZ_GR_0455	RBIPH	Štěpánovo z Barchovic	2324
CZ_GR_0458	RBIPH	Titan	2325
CZ_GU_0411	RBIPH	Kostelecké	2326
CZ_LB_0047	RBIPH	Běličné	2327
CZ_LB_0049	RBIPH	Podstodůlče	2328
CZ_LB_0421	RBIPH	Zlátně	2329
CZ_LC_0413	RBIPH	Hořkosladké	2330
CZ_LC_0419	RBIPH	Olešnice	2331
CZ_LC_0427	RBIPH	Loužné	2333
CZ_LG_0428	RBIPH	Český granát	2340
CZ_LH_0419	RBIPH	Raskubský zákusek	2341
CZ_LJ_0047	RBIPH	Zapovězené	2342
CZ_LM_0045	RBIPH	Ovčí hubička	2343
CZ_LN_0043	RBIPH	Vršovské růžové zimní	2344
CZ_LO_0041	RBIPH	Parilovo	4958
BAL123	SLU	Björka	4959

## Sheet: Table S2
Table S2. List, chromosomal positions and minor allele frequencies (MAF) of the SNPs with a significant association for flowering period in the GWA studies without cofactor inclusion for the whole population and the individual collections.
SNP code	Chromosome	Position v1.1	Populations with significant associationsa
			Whole population	INRA	NFC	RBIPH
FB_AFFY_6830175 (SNP.4-1)	4	968334	─	─	─	0.00842697
FB_AFFY_6140845	9	265164	0.219983	─	─	─
FB_AFFY_1512995	9	284467	0.164953	─	─	─
FB_AFFY_9551535	9	334590	─	0.258993	─	─
FB_AFFY_4223893	9	363423	0.18412	─	─	─
FB_AFFY_4224164	9	375109	0.222127	─	─	─
FB_AFFY_0555416	9	392511	0.320172	0.362816	─	─
SNP_FB_0770538	9	392661	0.319468	0.359712	─	─
FB_AFFY_8972874	9	425479	0.274636	0.323741	─	─
FB_AFFY_8972619	9	440304	0.277397	0.314748	─	─
FB_AFFY_1144173	9	460496	0.105827	0.144404	─	─
FB_AFFY_7727855	9	468413	0.215889	0.264388	─	─
FB_AFFY_7729045	9	494132	─	0.288809	─	─
FB_AFFY_7729065	9	495200	─	0.34296	─	─
FB_AFFY_7729083	9	496020	0.276158	0.305755	─	─
FB_AFFY_6309081	9	514635	0.196827	─	─	─
FB_AFFY_0496090 (SNP.9-1)	9	530386	0.112113	0.161871	─	─
FB_AFFY_0495929	9	537175	0.199142	0.214029	─	─
FB_AFFY_0495889	9	538647	─	0.296763	─	─
FB_AFFY_0495853	9	540843	0.158098	─	─	─
FB_AFFY_0495650 (SNP.9-2)	9	557419	0.129281	0.179856	─	─
FB_AFFY_0495559	9	561631	0.178663	0.192446	─	─
FB_AFFY_0495158	9	578217	0.104631	0.140288	─	─
FB_AFFY_0495121	9	581533	0.257719	0.292419	─	─
FB_AFFY_0944653	9	592099	0.103685	0.142086	─	─
FB_AFFY_0944362	9	604000	─	0.293165	─	─
FB_AFFY_1611570	9	640281	0.159091	0.198556	─	─
FB_AFFY_8847104	9	647638	0.141817	0.194245	─	─
FB_AFFY_8847526	9	669389	0.294168	0.323741	─	─
FB_AFFY_6283959	9	681280	0.157082	─	─	─
FB_AFFY_6283597	9	692220	0.0826873	─	─	─
FB_AFFY_7514903	9	713562	0.256454	0.297834	─	─
FB_AFFY_7514996	9	716067	─	0.343525	─	─
FB_AFFY_4941671	9	732953	─	0.368705	─	─
FB_AFFY_4941692 (SNP.9-5)	9	733336	0.139295	0.230216	─	─
FB_AFFY_7411893	9	780022	0.250214	0.266187	─	─
FB_AFFY_2797239	9	809693	0.179775	─	─	─
FB_AFFY_6795190	9	915258	─	0.413669	─	─
FB_AFFY_1964504	9	983859	0.158955	─	─	─
FB_AFFY_1964496	9	984248	0.160531	─	─	─
FB_AFFY_6217142	9	1014868	0.0811159	─	─	─
FB_AFFY_5691515	9	1111076	─	0.356115	─	─
FB_AFFY_9435162	9	1333159	0.191353	─	─	─
FB_AFFY_9435131	9	1334061	0.133476	─	─	─
FB_AFFY_6700447	9	1364597	0.236301	─	─	─
FB_AFFY_6700412	9	1365711	0.118579	─	─	─
FB_AFFY_6700275	9	1369439	0.372642	─	─	─
FB_AFFY_6700230	9	1370379	0.242906	─	─	─
FB_AFFY_3611764	9	1823147	0.0626072	─	─	─
FB_AFFY_6189496	9	1903938	0.0643225	─	─	─
FB_AFFY_6189783	9	1910752	0.491438	─	─	─
FB_AFFY_7355751 (SNP.9-4)	9	1938744	0.0918455	─	0.109215	─
FB_AFFY_6131347	9	2053942	0.143836	─	─	─
FB_AFFY_1902288	9	2116922	0.204974	─	─	─
FB_AFFY_1901882	9	2130030	0.0983677	─	─	─
RosBREEDSNP_SNP_CA_2050220_Lg9_01573_MAF10_MDP0000197725_exon1	9	2181552	0.0826907	─	─	─
FB_AFFY_0318231	9	3404463	0.0729614	─	─	─
FB_AFFY_8814622	9	3478552	0.0942588	─	─	─
FB_AFFY_7632093	9	3509888	0.0899743	─	─	─
FB_AFFY_2782466 (SNP.11-1)	11	12422656	─	─	0.0221088	─
FB_AFFY_5563787	00	44326903	0.120172	─	─	─
aMAF of the SNPs with significant associations at each population are provided

## Sheet: Table S3
Table S3. List, chromosomal positions and minor allele frequencies (MAF) of the SNPs with a significant association for ripening period in the GWA studies without cofactor inclusion for the whole population and the individual collections.
SNP code	Chromosome	Position v1.1	Populations with significant associationsa
			Whole population	INRA	CRA-W	NFC	RBIPH	SLU	UNIBO
FB_AFFY_1479544	3	29196200	0.120823	─	─	─	─	─	─
FB_AFFY_4168161	3	29202449	0.120719	─	─	─	─	─	─
FB_AFFY_2176555	3	29216817	0.119845	─	─	─	─	─	─
FB_AFFY_5940002	3	29389645	0.120394	─	─	─	─	─	─
FB_AFFY_8749707	3	30093454	0.244863	─	─	0.141156	─	─	─
FB_AFFY_8749790	3	30096314	0.119845	─	─	0.102389	─	─	─
FB_AFFY_8749854	3	30099558	0.140652	─	─	0.122449	─	─	─
FB_AFFY_6489513	3	30144161	0.056701	─	─	─	─	─	─
FB_AFFY_6489407	3	30150219	─	─	─	0.102389	─	─	─
FB_AFFY_8542495	3	30161359	─	─	─	0.102041	─	─	─
FB_AFFY_8383362	3	30181060	─	─	─	0.102041	─	─	─
FB_AFFY_8388569	3	30256415	0.0657216	─	─	0.0684932	─	─	─
FB_AFFY_4741652	3	30318124	0.307063	─	─	─	─	─	─
FB_AFFY_4741632 (SNP.3-2)	3	30318639	0.157782	0.0920578	0.111842	0.127148	0.189266	0.447531	─
FB_AFFY_4741313	3	30332697	0.123176	─	─	0.105442	─	─	─
FB_AFFY_4741256	3	30334948	0.213356	─	─	0.134615	─	0.440252	─
FB_AFFY_4740999	3	30343904	─	─	─	0.0733788	─	─	─
FB_AFFY_4740385	3	30365966	─	─	─	0.103741	─	─	─
FB_AFFY_5955021	3	30374563	─	─	─	0.103741	─	─	─
FB_AFFY_0072486	3	30385737	─	─	─	0.102389	─	─	─
FB_AFFY_6731701	3	30404814	0.22089	─	─	0.129252	─	0.438272	─
FB_AFFY_6731534	3	30410941	0.22084	─	─	0.129252	─	0.438272	─
FB_AFFY_6730920	3	30428923	0.218509	─	─	0.122449	─	─	─
FB_AFFY_6730773	3	30432483	0.220223	─	─	─	─	─	─
FB_AFFY_7541715	3	30448075	0.424935	─	─	─	─	─	─
FB_AFFY_7541229 (SNP.3-4)	3	30465002	0.0903614	0.0505415	─	─	─	─	─
FB_AFFY_7540914	3	30476564	0.0886889	0.0485612	─	─	─	─	─
FB_AFFY_3489231	3	30484813	0.098887	─	─	─	─	─	─
FB_AFFY_6808765	3	30495350	0.106164	─	─	─	─	─	─
FB_AFFY_6808763	3	30495431	0.0972579	─	─	─	─	─	─
FB_AFFY_6808687	3	30500696	0.404374	─	─	─	─	─	─
FB_AFFY_6808679	3	30501744	0.116838	0.066787	─	0.0697279	─	─	─
FB_AFFY_5824808	3	30566005	0.248929	─	─	─	─	─	─
FB_AFFY_5824807	3	30566130	0.278302	─	─	─	─	─	─
FB_AFFY_5824798	3	30566958	0.317209	─	─	─	─	─	─
FB_AFFY_5824784	3	30568266	0.243127	─	─	─	─	─	─
FB_AFFY_5824675	3	30570952	0.153253	0.0953237	─	0.0901361	─	─	─
FB_AFFY_5824368	3	30582195	0.203767	─	─	0.0816327	─	─	─
FB_AFFY_1253936 (SNP.3-5)	3	30590166	0.138817	0.0773381	─	0.0901361	─	0.441358	0.0646067
FB_AFFY_0517125	3	30629929	0.05546	─	─	0.0782313	─	─	─
FB_AFFY_0517146	3	30630840	0.302496	─	─	─	─	─	─
FB_AFFY_8499910	3	30641069	0.385604	─	─	─	─	─	─
FB_AFFY_8499501	3	30659301	0.100343	0.0503597	─	─	─	─	─
FB_AFFY_8499431	3	30661522	0.300086	─	─	─	─	─	─
FB_AFFY_4980590	3	30672491	0.308483	─	─	─	─	─	─
FB_AFFY_4980655	3	30674784	0.305317	─	─	─	─	─	─
FB_AFFY_4980674	3	30675340	0.2897	─	─	─	─	─	─
FB_AFFY_4980803	3	30679930	0.290738	─	─	─	─	─	─
FB_AFFY_4981208	3	30691935	0.290267	─	─	─	─	─	─
FB_AFFY_4981462 (SNP.3-6)	3	30700183	0.175386	0.100719	─	0.142857	0.199438	0.456522	─
FB_AFFY_1209620 (SNP.3-7)	3	30726252	0.406947	0.276978	─	0.472789	─	0.329193	0.212291
FB_AFFY_1209579	3	30727753	0.289812	─	─	─	─	─	─
FB_AFFY_1209553	3	30728730	0.420669	─	─	─	─	─	─
FB_AFFY_1209503	3	30730580	0.100429	0.0521583	─	─	─	─	─
FB_AFFY_6382149	3	30738962	0.382177	─	─	─	─	─	─
FB_AFFY_6382155	3	30739116	0.137532	0.0863309	─	0.0663265	─	0.425926	─
FB_AFFY_4477117	3	30756946	0.10274	0.0539568	─	─	─	─	─
FB_AFFY_1539004	3	30784352	0.30975	─	─	─	─	─	─
FB_AFFY_4601520	3	30803679	0.349057	─	─	─	─	─	─
FB_AFFY_4602035	3	30825134	0.375856	─	─	─	─	─	─
FB_AFFY_0966829	3	30838626	0.453448	─	─	─	─	─	─
FB_AFFY_0966739	3	30842977	0.352028	─	─	─	─	─	─
FB_AFFY_0966723	3	30844497	0.340753	─	─	─	─	─	─
FB_AFFY_0966610	3	30849059	0.0488851	─	─	0.0697279	─	─	─
FB_AFFY_4334427	3	30867468	0.225986	─	─	─	─	─	─
FB_AFFY_4334487	3	30869450	0.0819039	─	─	0.0816327	─	─	─
FB_AFFY_4334503	3	30870024	0.119313	─	─	0.0714286	─	─	─
FB_AFFY_4334506	3	30870169	0.288593	─	─	─	─	─	─
FB_AFFY_4334570	3	30871508	0.128106	─	─	0.0714286	─	─	─
FB_AFFY_1706903	3	30891884	0.0934019	─	─	0.079932	─	─	─
FB_AFFY_1706791	3	30896878	0.0891938	─	─	─	─	─	─
FB_AFFY_1706754	3	30899393	─	─	─	0.0833333	─	─	─
FB_AFFY_4848367	3	30928502	─	─	─	0.0784983	─	─	─
FB_AFFY_4848360	3	30929218	─	─	─	0.0802048	─	─	─
FB_AFFY_4847742	3	30942820	0.277635	─	─	─	─	─	─
FB_AFFY_4847869	3	30947130	0.277397	─	─	─	─	─	─
FB_AFFY_4847887	3	30947423	0.494416	─	─	─	─	─	─
FB_AFFY_5449964	3	30974368	─	─	─	0.0767918	─	─	─
FB_AFFY_5450185	3	30981631	0.278541	─	─	─	─	─	─
FB_AFFY_5451164	3	31014790	0.299484	─	─	─	─	─	─
FB_AFFY_5452202	3	31040212	─	─	─	0.0782313	─	─	─
FB_AFFY_6711423	3	31243065	0.142101	─	─	─	─	─	─
FB_AFFY_9522209	16	9032064	0.156812	─	─	─	─	─	─
FB_AFFY_8940986	16	9059346	0.151203	─	─	─	─	─	─
FB_AFFY_4792712	16	9091180	0.150086	─	─	─	─	─	─
FB_AFFY_7304663	16	9116697	0.168675	─	─	─	─	─	─
FB_AFFY_6370496	16	9128917	0.249572	─	─	─	─	─	─
FB_AFFY_6370928 (SNP.16-1)	16	9146297	0.144264	─	─	─	─	─	─
FB_AFFY_1315951	16	9244325	0.150943	─	─	─	─	─	─
FB_AFFY_4831248	16	9297002	0.143348	─	─	─	─	─	─
FB_AFFY_2574527	16	9306332	0.144264	─	─	─	─	─	─
FB_AFFY_8749937	─	─	0.171233	─	─	0.134354	─	─	─
FB_AFFY_8749961	─	─	0.199058	─	─	0.163265	─	─	─
FB_AFFY_8750054	─	─	0.17952	─	─	0.113946	─	─	─
aMAF of the SNPs with significant associations at each population are provided

## Sheet: Table S4
Table S4. List and position of the SNPs retained as cofactors for flowering period obtained in the GWA analyses of one hundred subsets selected at random used to estimate an approximate 95% confidence interval for the association found on chromosome 9 in the GWA analysis of the whole population.
SNP codea	Chromosome	Position v1.1	frequencyb
FB_AFFY_3771562	3	352888	1
FB_AFFY_4968527	3	2846825	1
FB_AFFY_5227793	3	9996393	1
FB_AFFY_7252761	4	29767032	1
FB_AFFY_1513161	9	251903	2
FB_AFFY_6140845	9	265164	1
FB_AFFY_7727981	9	479523	2
FB_AFFY_7729208	9	501859	1
FB_AFFY_0496090 (SNP.9-1)	9	530386	35
FB_AFFY_0495650 (SNP.9-2)	9	557419	38
FB_AFFY_6283912	9	683313	1
FB_AFFY_6283597	9	692220	1
FB_AFFY_7514903	9	713562	1
FB_AFFY_4941692 (SNP.9-5)	9	733336	25
FB_AFFY_1629403	9	920890	1
FB_AFFY_1629439	9	922375	1
FB_AFFY_6700275	9	1369439	2
FB_AFFY_6189783	9	1910752	1
RosBREEDSNP_SNP_CT_1804187_Lg9_00169_MAF40_MDP0000207352_exon2	9	1944913	1
FB_AFFY_7632093	9	3509888	5
FB_AFFY_1123693	12	6558102	1
FB_AFFY_9470000	12	30155233	1
FB_AFFY_4226845	17	6999909	1
aThe SNPs retained as cofactors in the GWA analysis of the whole population are highlighted in bold
bSNP codes and number of subsets where each SNP was selected as cofactor in the resampling approach used for the estimate of approximate 95% confidence interval

## Sheet: Table S5
Table S5. List and position of the SNPs retained as cofactors for ripening period obtained in the GWA analyses of one hundred subsets selected at random used to estimate approximate 95% confidence intervals for the associations found on chromosomes 3, 10 and 16 in the GWA analysis of the whole population.
SNP codea	Chromosome	Position v1.1	frequencyb
FB_AFFY_3011560	3	29622048	1
FB_AFFY_8750230	3	30118070	1
FB_AFFY_6881479	3	30231441	3
FB_AFFY_8388569	3	30256415	1
FB_AFFY_4741632 (SNP.3-2)	3	30318639	6
FB_AFFY_4741259	3	30334855	1
FB_AFFY_4741011	3	30342790	1
FB_AFFY_6730909	3	30429435	1
FB_AFFY_6730867 (SNP.3-3)	3	30430113	1
FB_AFFY_6730563	3	30438048	1
FB_AFFY_7541229 (SNP.3-4)	3	30465002	1
FB_AFFY_6808679	3	30501744	1
FB_AFFY_8693524	3	30508247	3
FB_AFFY_1253936 (SNP.3-5)	3	30590166	4
FB_AFFY_8499618	3	30654376	20
FB_AFFY_4980782	3	30679022	3
FB_AFFY_4981261	3	30693926	3
FB_AFFY_4981462 (SNP.3-6)	3	30700183	55
FB_AFFY_1209620 (SNP.3-7)	3	30726252	85
FB_AFFY_6382149	3	30738962	2
FB_AFFY_1539004	3	30784352	2
FB_AFFY_0966610	3	30849059	1
FB_AFFY_1706515	3	30907044	1
FB_AFFY_2124402	3	31326652	1
FB_AFFY_4101186	4	17969968	1
FB_AFFY_5371894	4	26064101	3
FB_AFFY_7257354	5	8175729	1
FB_AFFY_7257407	5	8177446	1
FB_AFFY_7700120	5	8603369	1
FB_AFFY_7901258	5	36424137	1
FB_AFFY_0699651	10	38240234	1
FB_AFFY_0700208	10	38255510	2
FB_AFFY_3795860 (SNP.10-1)	10	38390484	2
FB_AFFY_3797708	10	38443419	1
FB_AFFY_3798139	10	38454268	1
FB_AFFY_7726892	10	38714912	2
FB_AFFY_1555022	10	38759156	1
FB_AFFY_7468713	10	38868831	3
FB_AFFY_1697847	10	38926566	1
FB_AFFY_9011465	11	2419652	1
FB_AFFY_8694308	14	2871821	1
FB_AFFY_7330965	16	8739914	1
SNP_FB_1075561	16	8848851	1
FB_AFFY_8942911	16	8852051	2
FB_AFFY_6464781	16	8886049	1
FB_AFFY_4533737	16	8932940	3
FB_AFFY_7305057	16	9097516	1
FB_AFFY_7304663	16	9116697	6
FB_AFFY_6370496	16	9128917	5
FB_AFFY_6370738	16	9139362	2
FB_AFFY_6370928 (SNP.16-1)	16	9146297	16
FB_AFFY_1315958	16	9244007	1
FB_AFFY_1315951	16	9244325	5
FB_AFFY_1315927	16	9245659	1
FB_AFFY_7774219	16	9250701	2
FB_AFFY_4831248	16	9297002	4
FB_AFFY_2574527	16	9306332	7
FB_AFFY_2574053	16	9328606	1
FB_AFFY_2749074	16	10169326	1
aThe SNPs retained as cofactors in the GWA analysis of the whole population are highlighted in bold and those identified as cofactors in at least one individual population are highlighted in italic.
bSNP codes and number of subsets where each SNP was selected as cofactor in the resampling approach used for the estimate of approximate 95% confidence intervals.

## Sheet: Table S6
Table S6. Number of the SNPs in the surrounding regions of the SNPs selected as cofactors for flowering and ripening periods in the whole population that are linked at r2 higher than 0.7, 0.5 and 0.2 with the SNPs retained as cofactors. The length of the regions defined for these SNPs are also provided.
SNP selected as cofactors				SNPs connected at LD (r2) > 0.7				SNPs connected at LD (r2) > 0.5				SNPs connected at LD (r2) > 0.2
SNP code		Trait/Chromosome		Number of SNPs		Lenght of the region		Number of SNPs		Lenght of the region		Number of SNPs		Lenght of the region
SNP.9-1		Flowering period/9		0		─		0		─		206		1 Mb
SNP.9-2		Flowering period/9		4		131 kb		19		730 kb		223		1 Mb
SNP.3-3		Ripening period/3		0		─		46		981 kb		413		1.11 Mb
SNP.3-4		Ripening period/3		16		469 kb		43		1.1 Mb		602		1.11 Mb
SNP.3-6		Ripening period/3		8		772 kb		54		981 kb		658		1.13 Mb
SNP.3-7		Ripening period/3		0		─		0		─		619		1.13 Mb
SNP.10-1		Ripening period/10		3		330 kb		108		898 kb		611		960 kb
SNP.16-1		Ripening period/16		53		763 kb		232		870 kb		403		877 kb

## Sheet: Table S7
Table S7. Effects of the three genotype classes for the two SNPs associated with flowering period in the whole collection and in the three geographic groups.
SNP	Group	genotype	mean	sd	No. Cultivars	2aa	db	d/a	2a/Spc
SNP.9-1	Whole	GG	4.615	0.983952	883	2.52026	-0.590841	-0.468873	2.19551
Affx-113763825		GT	5.28429	1.36415	223
Affx-113763825		TT	7.13526	1.57221	16
Affx-113763825	North+East	GG	3.82547	0.794597	116	—	—	—	—
Affx-113763825		GT	3.52864	0.650681	23
Affx-113763825		TT	3.74346	—	1
Affx-113763825	West	GG	4.75206	0.90393	567	2.60932	-0.466768	-0.357771	2.32252
Affx-113763825		GT	5.58995	1.29818	164
Affx-113763825		TT	7.36138	1.33113	15
Affx-113763825	South	GG	5.03185	0.981591	112	—	—	—	—
Affx-113763825		GT	5.04105	1.13494	26
Affx-113763825		TT	—	—	0
SNP.9-2	Whole	AA	4.63461	0.964243	853	1.90654	-0.434753	-0.456064	1.66088
Affx-113839215		GA	5.15312	1.41476	252
Affx-113839215		GG	6.54115	1.86634	21
Affx-113839215	North+East	AA	3.78254	0.777169	111	—	—	—	—
Affx-113839215		GA	3.79898	0.75346	28
Affx-113839215		GG	2.42341	—	1
Affx-113839215	West	AA	4.77056	0.878768	554	2.11241	-0.348832	-0.330268	1.88023
Affx-113839215		GA	5.47793	1.38297	177
Affx-113839215		GG	6.88297	1.57832	19
Affx-113839215	South	AA	4.98303	0.980847	123	—	—	—	—
Affx-113839215		GA	5.44809	1.16164	15
Affx-113839215		GG	—	—	0
a Calculated as the difference between the phenotypic means observed within each homozygous class (2a =|GAA - GBB|, where Gij is the trait mean in the ijth genotypic class)
b Calculated as the difference between the phenotypic mean observed within the heterozygous class and the average phenotypic mean across both homozygous classes [d = GAB-0.5(GAA + GBB), where Gij is the trait mean in the ijth genotypic class].
c Sp: standard deviation for the phenotypic trait under consideration

## Sheet: Table S8
Table S8. Effects of the three genotype classes for the six SNPs associated with ripening period in the whole population and in the three geographic groups.
SNP	Group	genotype	mean	sd	No. Cultivars	2aa	db	d/a	2a/Spc
SNP.3-7	Whole	AA	6.80545	1.45972	437	3.46126	0.0815344	0.0471125	1.69273
		AG	5.15635	1.67094	485
		GG	3.34419	1.738	225
	North+East	AA	5.17706	0.805921	17	2.68458	0.087618	0.065275	1.84774
		AG	3.92238	1.2314	58
		GG	2.49248	1.07211	65
	West	AA	6.53014	1.31658	289	2.64633	-0.0421571	-0.0318608	1.49352
		AG	5.16482	1.55348	346
		GG	3.88381	1.77299	123
	South	AA	7.9715	1.20304	103	3.66132	0.505266	0.276002	2.18991
		AG	6.64611	1.89869	40
		GG	4.31018	2.22263	5
SNP.3-6	Whole	CC	6.12783	1.56288	821	3.95235	-0.0646152	-0.0326971	1.93289
Affx-113765813		CT	4.08704	2.05736	253
Affx-113765813		TT	2.17548	1.03689	73
Affx-113765813	North+East	CC	4.59423	1.11818	46	2.40984	-0.231222	-0.191898	1.65865
Affx-113765813		CT	3.15808	1.2482	58
Affx-113765813		TT	2.18438	0.861705	34
Affx-113765813	West	CC	5.9407	1.45139	597	3.75017	-0.16496	-0.0879745	2.11649
Affx-113765813		CT	3.90066	1.76986	133
Affx-113765813		TT	2.19054	1.06708	20
Affx-113765813	South	CC	7.73002	1.22505	113	4.43203	1.43167	0.646055	2.65089
Affx-113765813		CT	6.94568	2.30364	31
Affx-113765813		TT	3.29799	2.24296	3
SNP.3-4	Whole	CC	5.86622	1.82262	966	3.67976	-0.85526	-0.464846	1.79958
Affx-114196617		CT	3.17108	1.4691	150
Affx-114196617		TT	2.18647	1.06728	27
Affx-114196617	North+East	CC	4.129	1.39981	77	1.87595	-0.650824	-0.693859	1.29118
Affx-114196617		CT	2.5402	0.874164	50
Affx-114196617		TT	2.25304	0.895392	12
Affx-114196617	West	CC	5.72191	1.64882	668	2.94245	-0.683928	-0.46487	1.66064
Affx-114196617		CT	3.56676	1.55106	75
Affx-114196617		TT	2.77946	1.25499	7
Affx-114196617	South	CC	7.56449	1.60099	144	—	—	—	—
Affx-114196617		CT	4.79331	2.19714	4
Affx-114196617		TT	—	—	0
SNP.3-3	Whole	AA	2.82889	2.25144	29	2.93716	-0.201716	-0.137354	1.43641
Affx-113896345		AG	4.09576	2.29144	179
Affx-113896345		GG	5.76605	1.81779	938
Affx-113896345	North+East	AA	2.39934	0.889069	15	1.69981	-0.596331	-0.701643	1.16995
Affx-113896345		AG	2.65292	1.04576	49
Affx-113896345		GG	4.09916	1.41588	76
Affx-113896345	West	AA	3.00156	1.5387	4	2.66971	-0.35993	-0.26964	1.50671
Affx-113896345		AG	3.97648	1.85079	78
Affx-113896345		GG	5.67127	1.672	673
Affx-113896345	South	AA	9.85211	0.134629	2	2.44881	-0.94319	-0.770324	1.46469
Affx-113896345		AG	7.68451	1.45034	28
Affx-113896345		GG	7.4033	1.70716	118
SNP.10-1	Whole	AA	4.01869	2.1626	61	1.78382	0.119905	0.134436	0.872377
Affx-113798701		AG	5.03051	2.06281	415
Affx-113798701		GG	5.80252	1.91967	671
Affx-113798701	North+East	AA	2.79188	1.20889	14	1.22692	-0.459128	-0.748424	0.844464
Affx-113798701		AG	2.94621	1.32927	64
Affx-113798701		GG	4.0188	1.40921	60
Affx-113798701	West	AA	4.20639	2.13979	41	1.52258	0.323307	0.424683	0.859302
Affx-113798701		AG	5.29099	1.84316	280
Affx-113798701		GG	5.72897	1.62426	428
Affx-113798701	South	AA	6.2152	1.88234	2	1.45787	0.0488156	0.0669684	0.871982
Affx-113798701		AG	6.99295	1.37961	38
Affx-113798701		GG	7.67307	1.73348	106
SNP.16-1	Whole	CC	7.51223	1.04307	29	2.54678	0.402774	0.3163	1.2455
Affx-114149379		CT	6.64161	1.60643	273
Affx-114149379		TT	4.96544	1.99239	847
Affx-114149379	North+East	CC	—	—	0	—	—	—	—
Affx-114149379		CT	5.76939	0.999953	10
Affx-114149379		TT	3.21155	1.31356	128
Affx-114149379	West	CC	7.214	0.963769	20	2.06311	0.142689	0.138324	1.16436
Affx-114149379		CT	6.32513	1.53123	176
Affx-114149379		TT	5.15088	1.7481	553
Affx-114149379	South	CC	8.39682	0.781331	6	1.21725	-0.0281914	-0.0463198	0.728063
Affx-114149379		CT	7.76	1.42601	62
Affx-114149379		TT	7.17957	1.84324	78
a Calculated as the difference between the phenotypic means observed within each homozygous class (2a =|GAA - GBB|, where Gij is the trait mean in the ijth genotypic class)
b Calculated as the difference between the phenotypic mean observed within the heterozygous class and the average phenotypic mean across both homozygous classes [d = GAB-0.5(GAA + GBB), where Gij is the trait mean in the ijth genotypic class].
c Sp: standard deviation for the phenotypic trait under consideration

## Sheet: Table S9
Table S9. Positional candidate gene models located in the confidence interval of the genomic region identified on chromosome 9 after GWA (MLMM) analysis for flowering period for the whole association panel. Gene model codes are indicated according to Daccord et al. (2017) together with their chromosome position on the GDDH13 genome sequence (v1,1). Proof of transcription (and eventual specificity…
GDDH13 gene v1.1	Chr 09 position v1.1	RNAseq data	PFAM id	Interpro id	Putative biochemical function	Putative biological function	Best Pp homolog	Best At homolog	Best Sl homolog	PMID
MD09G1006100	452446..454737 (- strand)	yes	PF01202	IPR000623	shikimate kinase	synthesis precursors of aromatic aa and secondary metabolites	Prupe.3G310900	AT3G26900	SOLYC02G094420.2
MD09G1006200	455368..460595 (- strand)	yes	PF03114	IPR004148	BAR domain, hydroxyproline-rich glycoprotein	endocytosis	Prupe.3G310800	AT2G33490	SOLYC02G094410.2
MD09G1006300	465771..467095 (- strand)	flowers	none	none	unknown	unknown	Prupe.3G310700	AT5G50830	SOLYC03G097660.2
MD09G1006400	470176..471943 (- strand)	yes	PF02365	IPR003441	NAM/NAC domain protein, transcription factor	ABA signaling, environmental stress resistance, determining positions of meristems and primordial, target genes of the AP3/PI transcriptional activators and functions in the transition between growth by cell division and cell expansion in stamens and petals	Prupe.3G310600	AT5G13180	SOLYC01G009860.2	9489703;8612269
MD09G1006500	475501..478080 (- strand)	yes	PF03009	IPR004129	glycerophosphoryl diester phosphodiesterase	leaf senescence, phosphate starvation	Prupe.3G310500	AT3G02040	SOLYC02G094400.2
MD09G1006600	483454..485718 (- strand)	yes	PF00035	IPR014720	dsRNA-binding_protein	miRNA and tasiRNA biogenesis	Prupe.3G310400	AT5G41070	SOLYC05G056100.2
MD09G1006700	487224..490996 (- strand)	yes	PF01529	IPR001594	Zinc finger DHHC domain, palmitoyltransferases	anchoring to cell membranes	Prupe.3G310300	AT3G26935	SOLYC02G094390.2
MD09G1006800	493263..493937 (- strand)	yes	none	none	unknown	unknown	nd	nd	nd
MD09G1006900	493939..497583 (- strand)	yes	PF00069	IPR000719	ser/thr kinase	disease resistance, signalling	Prupe.3G310200	AT5G13160	SOLYC02G094380.1
MD09G1007000	498403..501433 (- strand)	yes	none	none	unknown	unknown	Prupe.3G310100	AT3G26950	SOLYC02G082210.2
MD09G1007100	503052..505475 (+ strand)	flowers	PF03081	IPR004140	Exocyst complex component 7	exocytosis, vesicle docking	Prupe.3G310000	AT5G13990	SOLYC02G094370.1
MD09G1007200	510029..513274 (+ strand)	none	PF03514	IPR005202	GRAS/Scarecrow TF	gibberellin signaling, root development	Prupe.3G309800	AT3G54220	SOLYC02G094340.1
MD09G1007300	514577..518001 (- strand)	yes	PF13881	IPR019955	ubiquitin-2, membrane-anchored ubiquitin-fold	unknown	Prupe.3G309700	AT3G26980	SOLYC02G094350.2
MD09G1007400	524570..524950 (- strand)	yes	PF00462	IPR002109	Glutaredoxin	Roxy1 required for petal and anther initiation and organogenesis	Prupe.3G309600	AT3G02000	SOLYC05G015910.1	19218396
MD09G1007500	532165..537988 (- strand)	yes	PF04818	IPR006569	RNA polymerase II-binding domain, ENTH/VHS protein	unknown	Prupe.3G309500	AT3G26990	SOLYC02G094360.2
MD09G1007600	539012..541142 (- strand)	yes	PF02458	IPR023213	Acyl-transferase	suberin biosynthesis	Prupe.3G309400	AT5G41040	SOLYC03G097500.2
MD09G1007700	542050..546035 (- strand)	yes	PF00022	IPR004000	Actin	cytoskeleton organization, cell morphogenesis…	Prupe.3G309300	AT3G27000	SOLYC02G094320.2
MD09G1007800	546214..548019 (+ strand)	yes	PF01248	IPR004038	Ribosomal L7A protein	translation	Prupe.3G309200	AT3G62870	SOLYC06G050120.2
MD09G1007900	549095..556311 (+ strand)	yes	PF02213	IPR003169	GYF binding domain	unknown	Prupe.3G309100	AT1G27430	SOLYC05G015920.2
MD09G1008000	556313..558773 (- strand)	yes	PF01535	IPR002885	PPR motif	transcript maturation in organits	Prupe.3G308900	AT5G14080	SOLYC02G094310.1
MD09G1008100	559746..563210 (- strand)	yes	PF01842	IPR002912	ACT domain	regulatory or sensor protein	Prupe.3G308800	AT3G01990	SOLYC02G094300.2
MD09G1008200	578388..580203 (+ strand)	yes	none	none	unknown	unknown	nd	nd	nd
MD09G1008300	580205..581231 (- strand)	yes	PF03634	IPR017887	TCP transcription factor	cell proliferation, signaling, organ morphogenesis	Prupe.3G308700	AT3G27010	SOLYC02G094290.1
MD09G1008400	592129..596818 (- strand)	yes	PF03169	IPR004813	Oligopeptide transmembrane transporter	metal ion homeostasis	Prupe.3G308600	AT3G27020	SOLYC02G094280.2
MD09G1008500	600148..600999 (+ strand)	yes	none	none	unknown	gravitropism in inflorescence	Prupe.3G308500	AT5G14090	SOLYC05G015880.2	23331961
MD09G1008600 (pseudo)	604340..605141 (- strand)	yes	nd	nd	nd	nd	nd	nd	nd
MD09G1008700	605574..608154 (- strand)	none	none	IPR016040	NAD(P)-binding domain, Rossman-fold protein	unknown	Prupe.3G308300	AT3G01980	SOLYC07G047800.2
MD09G1008800	616602..619344 (+ strand)	yes	PF03106	IPR003657	WRKY transcription factor	phosphate starvation, root hair patterning	Prupe.3G308200	AT5G13080	SOLYC02G094270.1	Trainin et al. 2016
MD09G1008900	635528..637768 (+ strand)	yes	PF03110	IPR004333	SBP transcription factor (squamosa, SPL)	one At SBP is involved in vegetative to reproductive phase transition	Prupe.3G308100	AT5G50670	SOLYC05G015840.2	27134142;24508602
MD09G1009000	638737..638842 (+ strand)	none	nd	nd	miR171	nd	nd	nd	nd
not predicted	642553..643115 (+ strand)	yes	none	none	unknown	unknown	Prupe.3G308000	AT3G01960	SOLYC02G094230.1
MD09G1009100	651155..663313 (+ strand)	yes	PF00319,PF01486	IPR002100,IPR002487	SRF transcription factor (MADS+K box)	Apetala1, specifies floral meristem and sepal identity, flowering time	Prupe.3G307800	AT1G69120	SOLYC05G012020.2	25719734;27034326
MD09G1009200	664531..664740 (- strand)	none	PF11820	IPR021775	unknown	unknown	Prupe.3G307700	AT3G48660	SOLYC06G072070.1
MD09G1009300	666594..666806 (+ strand)	yes	PF11820	IPR021775	unknown	unknown	Prupe.3G307600	AT5G40980	SOLYC05G015700.1
MD09G1009400	667771..667980 (- strand)	yes	PF11820	IPR021775	unknown	unknown	Prupe.3G307400	AT3G27030	SOLYC02G094220.1
MD09G1009500	668910..669116 (+ strand)	yes	PF11820	IPR021775	unknown	unknown	Prupe.3G307500	AT5G40960	SOLYC06G072070.1
MD09G1009600	669766..670344 (- strand)	yes	PF11820	IPR021775	unknown	unknown	nd	AT5G08391	SOLYC02G094210.1
MD09G1009700	671574..671657 (- strand)	none	nd	nd	tRNA-ser (anticodon TGA)	translation	nd	AT4G25585	nd
MD09G1009800	673828..676625 (+ strand)	yes	PF06813	IPR010658	nodulin-like, transporter, major facilitator superfamily	unknown	Prupe.3G307300	AT3G01930	SOLYC02G094190.2
MD09G1009900	676891..677637 (- strand)	none	PF00141	IPR002016	peroxidase, heme binding	response to oxidative stress	Prupe.3G307200	AT5G14130	SOLYC02G094180.2
MD09G1010000	679939..681272 (- strand)	yes	PF00141	IPR002016	peroxidase, heme binding	response to oxidative stress	Prupe.3G307200	AT5G14130	SOLYC02G094180.2
MD09G1010100	685540..687608 (+ strand)	yes	none	IPR007087	zinc finger C2H2	unknown	Prupe.3G307100	AT5G14140	SOLYC02G094170.2
MD09G1010200	687735..689232 (- strand)	yes	PF01016	IPR018261	ribosomal L27 protein	translation in plasts	Prupe.3G306900	AT5G40950	SOLYC11G068820.1
MD09G1010300	692072..692145 (+ strand)	none	nd	nd	tRNA-gln (anticodon CTG)	translation	nd	AT1G03570	nd
MD09G1010400	692147..694788 (- strand)	yes	none	none	unknown	unknown	Prupe.3G306700	AT3G27050	nd
MD09G1010500	695254..696348 (- strand)	yes	PF00268	IPR009078	ferritin, ribonucleotide reductase	DNA synthesis (replication) and repair	Prupe.3G306600	AT3G27060	SOLYC02G094160.1
MD09G1010600	710091..711391 (+ strand)	yes	none	IPR000782	FAS1 domain, fasciclin-like arabinogalactan protein	cell adhesion	Prupe.3G306500	AT5G40940	SOLYC05G008320.1
MD09G1010700	711449..716366 (- strand)	yes	none	none	unknown	unknown	Prupe.3G306400	AT3G48200	SOLYC03G112760.2
MD09G1010800	717039..719630 (- strand)	yes	PF01300	IPR017945	dsRNA-binding_protein, telomere recombination	unknown	Prupe.3G306300	AT3G01920	SOLYC02G094150.2
MD09G1010900	720378..722546 (- strand)	yes	PF06552	IPR011990	translocase in the outer membrane	Protein import into mitochondria	Prupe.3G306200	AT3G27080	SOLYC02G094140.2
MD09G1011000	726261..730052 (+ strand)	yes	PF10539	IPR013989	DCD domain	Development and cell death	Prupe.3G306100	AT3G27090	SOLYC02G094130.2
not predicted	730710..732089 (- strand)	none	PF00319	IPR002100	SRF transcription factor (MADS box)	Agamous-like, floral development	Prupe.3G306000	AT5G55690	SOLYC11G020320.1	Trainin et al. 2016
MD09G1011100	732621..735330 (- strand)	yes	PF10163	IPR018783	EnY2 transcription factor	unknown	Prupe.3G305900	AT3G27100	SOLYC02G068110.2
MD09G1011200	737125..740343 (+ strand)	yes	PF01435	IPR001915	peptidase M48, metalloendopeptidase	senescence	Prupe.3G305800	AT3G27110	SOLYC03G005000.2
MD09G1011300	743367..747814 (+ strand)	yes	PF00174,PF03404	IPR000572,IPR005066	oxidoreductase molybdopterin binding domain	nitrate assimilation, sulfur coumpound metabolism	Prupe.3G305700	AT3G01910	SOLYC02G094120.2
MD09G1011400	753957..755501 (+ strand)	yes	PF00067	IPR001128	Cytochrome P450	jasmonic acid signaling	Prupe.3G305600	AT3G01900	SOLYC02G094110.1
MD09G1011500	756530..760747 (- strand)	yes	PF00004	IPR003593	AAA motif, ATPase	homolog involved in negative regulator of meiotic CO formation	Prupe.3G305500	AT3G27120	SOLYC02G094100.2
MD09G1011600	761561..763753 (- strand)	yes	PF02201	IPR003121	SWIB/MDM2 domain, subunit of SWI/SNF complex	chromatin remodeling, leaf and flower development, binds promoter of apetala, leafy, agamous-like, control flowering at FLC locus	Prupe.3G305400	AT5G14170	SOLYC02G068100.2	26106148;24510722
MD09G1011700	765612..767804 (+ strand)	yes	PF00237	IPR001063	ribosomal protein L22	translation	Prupe.3G305300	AT1G67430	SOLYC06G071870.2
MD09G1011800	768762..770096 (- strand)	yes	PF01344	IPR001810	F-box and Kelch domains, galactose oxidase	unknown	Prupe.3G305200	AT3G27150	SOLYC07G009410.2
MD09G1011900	776036..778254 (- strand)	yes	PF01344	IPR001810	F-box and Kelch domains, galactose oxidase	unknown	Prupe.3G305200	AT3G27150	SOLYC07G009410.2
MD09G1012000	780603..781059 (+ strand)	yes	PF01165	IPR001911	ribosomal protein S21	translation	Prupe.3G305100	AT3G27160	SOLYC02G068090.2
MD09G1012100	790626..791622 (+ strand)	none	none	none	metal ion binding protein	unknown	Prupe.3G304800	AT3G51020	SOLYC09G064730.2
MD09G1012200	792832..792906 (- strand)	none	nd	nd	tRNA-His (anticodon GTG)	translation	nd	AT1G07760	nd
MD09G1012300+400	797120..797997 (+ strand)	yes	PF00654,PF00571	IPR001807,IPR000644	CBS domain, voltage gated chloride channel	chloride transport, negatively regulates PTI	Prupe.3G304600	AT3G27170	SOLYC02G068080.2
MD09G1012500	798005..802040 (- strand)	yes	PF05175	IPR29063	S-adenosyl-L-methionine-dependent methyltransferase	RNA processing	Prupe.3G304500	AT3G27180	SOLYC03G005010.2
MD09G1012600+700+800 (pseudo)	803038..805825 (- strand)	none	nd	nd	nd	nd	Prupe.3G304400	nd	nd
MD09G1012900	807169..811851 (- strand)	yes	PF00988,PF00485	IPR006083	Phosphoribulokinase / Uridine kinase, UPRT	uracil salvage	Prupe.3G304300	AT3G27190	SOLYC06G065580.2

## Sheet: Table S10
Table S10. Positional candidate gene models located in the confidence interval of the genomic region identified on chromosome 3 after GWA (MLMM) analysis for ripening period for the whole association panel. Gene model codes are indicated according to Daccord et al. (2017) together with their chromosome position on the GDDH13 genome sequence. Proof of transcription (and eventual specificity) based…
GDDH13 gene v1.1	Chr 03 position v1.1	RNAseq data	PFAM id	Interpro id	Putative biochemical function	Putative biological function	Best Pp homolog	Best At homolog	best Sl homolog	PMID
MD03G1219100	30373909..30374212 (- strand)	none	nd	nd	ncRNA	unknown	nd	nd	nd
MD03G1219200	30393649..30395738 (+ strand)	none	PF02683	IPR003834	Cytochrome C biogenesis protein transmembrane region	oxidation-reduction process	Prupe.4G189900	AT5G54290	SOLYC07G063570.2
MD03G1219300	30396157..30397881 (- strand)	yes	PF05553,PF14364	IPR025520	unknown	unknown	Prupe.4G189800	AT1G61260	SOLYC07G063560.2
MD03G1219400	30405357..30411727 (- strand)	yes	PF01412	IPR001164	Putative GTPase activating protein for Arf	floral organ abscission	Prupe.4G189700	AT5G54310	SOLYC07G063550.2
MD03G1219500	30415472..30417100 (+ strand)	yes	none	none	unknown	unknown	Prupe.4G189600	AT3G13677	SOLYC12G013500.1
MD03G1219600	30417704..30424340 (+ strand)	yes	none	none	unknown	unknown	Prupe.4G189400	nd	SOLYC12G013530.1
MD03G1219700	30425787..30427723 (+ strand)	yes	none	none	unknown	unknown	Prupe.4G189200	nd	SOLYC12G013540.1
MD03G1219800	30428111..30431528 (- strand)	yes	none	none	unknown	unknown	Prupe.4G189000	AT4G27390	SOLYC07G063530.2
MD03G1219900	30432264..30434982 (- strand)	yes	PF03619	IPR005178	transmembrane transporter	regulator of cell death	Prupe.4G188900	AT1G11200	SOLYC07G063520.2
MD03G1220000	30435018..30435108 (+ strand)	none	nd	nd	tRNA-Phe (anticodon GAA)	translation	nd	AT1G02480	nd
MD03G1220100	30437181..30442321 (- strand)	yes	PF06838	IPR015421	methionine gamma-lyase	unknown	Prupe.4G188800	nd	SOLYC07G063510.2
MD03G1220200	30447316..30448809 (+ strand)	flower	none	IPR020533	Developmental regulator, ULTRAPETALA, transcription factor	shoot and floral meristem activity	Prupe.4G188700	AT2G20825	SOLYC07G054450.2	23386264
MD03G1220300	30449337..30452592 (- strand)	yes	PF01593,PF04433	IPR002937,IPR007526	Lysine-Specific Demethylase1, flavin-containing amine oxidoreductase	involved in H3K4 methylation of target genes including the flowering loci FLC and FWA, involved in seed dormancy	Prupe.4G188600	AT3G13682	SOLYC07G063450.1
MD03G1220400	30459694..30461245 (- strand)	yes	PF00407	IPR000916	Phytohormone-binding protein	pathogenesis-related	Prupe.4G188200	nd	SOLYC06G007860.1
MD03G1220500	30465091..30466045 (- strand)	yes	PF00407	IPR000916	Phytohormone-binding protein	pathogenesis-related	Prupe.4G188200	nd	SOLYC06G007860.1
MD03G1220600	30468105..30468996 (+ strand)	yes	nd	nd	ncRNA	unknown	nd	nd	nd
MD03G1220700	30471097..30472256 (- strand)	yes	nd	nd	ncRNA	unknown	nd	nd	nd
MD03G1220800	30474238..30475548 (+ strand)	yes	PF06830	IPR009646	root cap protein, LEA protein	unknown	Prupe.4G188100	AT5G54370	SOLYC02G078930.1
MD03G1220900	30479845..30479962 (+ strand)	none	nd	nd	5s rRNA	ribosome component	nd	nd	nd
MD03G1221000	30480602..30480727 (+ strand)	none	nd	nd	5s rRNA	ribosome component	nd	nd	nd
MD03G1221100 (pseudo)	30491120..30491578 (+ strand)	none	nd	nd	nd	nd	nd	nd	nd
MD03G1221200	30495329..30496742 (+ strand)	yes	PF06830	IPR009646	root cap protein, LEA protein	unknown	Prupe.4G188100	AT5G54370	SOLYC02G078930.1
MD03G1221300	30498591..30501639 (- strand)	yes	PF07714,PF12819	IPR001245,IPR024788	protein tyrosine kinase, receptor kinase, malectin	regulated by brassinosteroids and required for cell elongation, response to ethylene	Prupe.4G188000	AT5G54380	SOLYC10G006870.1	26113159;2768586
MD03G1221400	30523457..30523663 (- strand)	yes	none	none	unknown	unknown	Prupe.4G187900	AT1G52855	SOLYC07G063470.1
MD03G1221500	30528957..30532537 (- strand)	yes	none	none	unknown	embryon development, seed maturation	Prupe.7G082900	AT2G41945	SOLYC01G099730.2
MD03G1221600	30552588..30553051 (+ strand)	yes	nd	nd	ncRNA	unknown	nd	nd	nd
MD03G1221700	30565058..30569489 (+ strand)	yes	PF00459	IPR000760	Inositol monophosphatase	auxin mediated hypocotyl elongation	Prupe.4G187800	AT5G54390	SOLYC02G078860.2
MD03G1221800	30578126..30579043 (+ strand)	yes	PF08241	IPR013216	S-adenosyl-L-methionine-dependent methyltransferase	unknown	Prupe.4G187700	AT5G54400	SOLYC07G063460.1
MD03G1221900	30585835..30585909 (+ strand)	none	nd	nd	tRNA-Gln (anticodon CTG)	translation	nd	AT5G22315	nd
MD03G1222000	30589804..30592472 (- strand)	yes	none	none	unknown	unknown	nd	nd	nd
MD03G1222100	30623214..30624068 (+ strand)	yes	none	none	unknown	unknown	nd	nd	nd
MD03G1222200	30638849..30651378 (- strand)	yes	PF11817,PF12584	IPR021773	vesicle docking and transport	cell plate assembly during cytokinesis, cell polarity	Prupe.4G187500	AT5G54440	SOLYC07G063440.2
MD03G1222300	30653663..30660855 (+ strand)	yes	PF00160	IPR002130	peptidyl-prolyl cis-trans isomerase (cyclophilin)	protein folding in plasts	Prupe.4G187400	AT3G15520	SOLYC12G013580.1
MD03G1222400	30669574..30673758 (+ strand)	yes	PF04117	IPR007248	Mpv17/PMP22 peroxisomal membrane protein	unknown	Prupe.4G187300	AT1G52870	SOLYC07G063430.2
MD03G1222500	30676958..30677290 (- strand)	yes	none	none	unknown	unknown	Prupe.4G187200	AT3G15518	nd
MD03G1222600	30696191..30698216 (- strand)	yes	PF02365	IPR003441	NAM/NAC domain protein, transcription factor	JA response, integument development, seed morphogenesis	Prupe.4G187100	AT3G15510	SOLYC07G063420.2	22888129
MD03G1222700	30738599..30740479 (- strand)	yes	PF02365	IPR003441	NAM/NAC domain protein, transcription factor	ABA/JA response, water deprivation, leaf senescence	Prupe.4G186800	AT3G15500	SOLYC07G063410.2	25491370;24265273
MD03G1222800	30756392..30757244 (+ strand)	yes	nd	nd	ncRNA	unknown	nd	nd	nd
MD03G1222900	30773555..30776581 (- strand)	yes	PF01061	IPR013525,IPR027417	ATP-binding cassette transporter	vascular development in stem and cotyledons	Prupe.4G186700	AT4G27420	SOLYC07G063400.2
MD03G1223000	30785655..30785761 (- strand)	none	nd	nd	5s rRNA	ribosome component	nd	nd	nd
MD03G1223100	30786019..30786137 (- strand)	none	nd	nd	5s rRNA	ribosome component	nd	nd	nd
MD03G1223200	30786719..30787460 (- strand)	yes	nd	nd	ncRNA	unknown	nd	nd	nd

[truncated: 2 more sheets: Table S11, Table S12]
